# Supplementary material for: High Working Capacity Acetylene Storage at Ambient Temperature Enabled by a Switching Adsorbent Layered Material
Source: ACS Appl Mater Interfaces. 2021 May 13;13(20):23877–83. doi: 10.1021/acsami.1c06241 (PMC8289182; doi:10.1021/acsami.1c06241)
Supplement: Supplementary file 2 — am1c06241_si_002.cif [file am1c06241_si_002.cif]

data_sql-1-Cu-BF4-1C2H2
_audit_creation_date              2020-07-11
_audit_creation_method            'Materials Studio'
_symmetry_space_group_name_H-M    'P1'
_symmetry_Int_Tables_number       1
_symmetry_cell_setting            triclinic
loop_
_symmetry_equiv_pos_as_xyz
  x,y,z
_cell_length_a                    16.7328
_cell_length_b                    11.2565
_cell_length_c                    15.3213
_cell_angle_alpha                 89.9804
_cell_angle_beta                  91.7456
_cell_angle_gamma                 89.9813
loop_
_atom_site_label
_atom_site_type_symbol
_atom_site_fract_x
_atom_site_fract_y
_atom_site_fract_z
_atom_site_U_iso_or_equiv
_atom_site_adp_type
_atom_site_occupancy
Cu1    Cu    0.24995   0.04093   0.24980   0.00000  Uiso   1.00
Cu2    Cu    0.74968   0.95910   0.75014   0.00000  Uiso   1.00
Cu3    Cu    0.24967   0.54196   0.75019   0.00000  Uiso   1.00
Cu4    Cu    0.74991   0.45798   0.24974   0.00000  Uiso   1.00
F5     F     0.15092   0.04733   0.36416   0.00000  Uiso   1.00
F6     F     0.84939   0.95199   0.63584   0.00000  Uiso   1.00
F7     F     0.35048   0.04307   0.13561   0.00000  Uiso   1.00
F8     F     0.65104   0.95295   0.86790   0.00000  Uiso   1.00
F9     F     0.15005   0.54291   0.86797   0.00000  Uiso   1.00
F10    F     0.85026   0.45700   0.13193   0.00000  Uiso   1.00
F11    F     0.35025   0.54311   0.63559   0.00000  Uiso   1.00
F12    F     0.65122   0.45304   0.36793   0.00000  Uiso   1.00
F13    F     0.17091   0.21435   0.45234   0.00000  Uiso   1.00
F14    F     0.83065   0.78393   0.54850   0.00000  Uiso   1.00
F15    F     0.33607   0.22486   0.06295   0.00000  Uiso   1.00
F16    F     0.67199   0.77955   0.94918   0.00000  Uiso   1.00
F17    F     0.16627   0.72724   0.93671   0.00000  Uiso   1.00
F18    F     0.83469   0.27190   0.06425   0.00000  Uiso   1.00
F19    F     0.33557   0.72432   0.56210   0.00000  Uiso   1.00
F20    F     0.67257   0.28008   0.44966   0.00000  Uiso   1.00
F21    F     0.04161   0.15211   0.41422   0.00000  Uiso   1.00
F22    F     0.95949   0.84847   0.58620   0.00000  Uiso   1.00
F23    F     0.46216   0.13992   0.08358   0.00000  Uiso   1.00
F24    F     0.54297   0.83449   0.90375   0.00000  Uiso   1.00
F25    F     0.03874   0.65111   0.90854   0.00000  Uiso   1.00
F26    F     0.96201   0.34933   0.09183   0.00000  Uiso   1.00
F27    F     0.46173   0.63967   0.58287   0.00000  Uiso   1.00
F28    F     0.54342   0.33451   0.40447   0.00000  Uiso   1.00
F29    F     0.12211   0.03820   0.50973   0.00000  Uiso   1.00
F30    F     0.87815   0.96041   0.49020   0.00000  Uiso   1.00
F31    F     0.36736   0.05343   0.98722   0.00000  Uiso   1.00
F32    F     0.61269   0.94467   0.01124   0.00000  Uiso   1.00
F33    F     0.12418   0.56341   0.01465   0.00000  Uiso   1.00
F34    F     0.87606   0.43519   0.98530   0.00000  Uiso   1.00
F35    F     0.36679   0.55228   0.48709   0.00000  Uiso   1.00
F36    F     0.61322   0.44543   0.51142   0.00000  Uiso   1.00
N37    N     0.15805   0.03049   0.15813   0.00000  Uiso   1.00
N38    N     0.84153   0.96949   0.84202   0.00000  Uiso   1.00
N39    N     0.34223   0.03216   0.34149   0.00000  Uiso   1.00
N40    N     0.65803   0.96921   0.65822   0.00000  Uiso   1.00
N41    N     0.15759   0.53284   0.65853   0.00000  Uiso   1.00
N42    N     0.84198   0.46704   0.34153   0.00000  Uiso   1.00
N43    N     0.34198   0.53239   0.84183   0.00000  Uiso   1.00
N44    N     0.65833   0.46876   0.15782   0.00000  Uiso   1.00
N45    N     0.24853   0.22685   0.24998   0.00000  Uiso   1.00
N46    N     0.75016   0.77297   0.74976   0.00000  Uiso   1.00
N47    N     0.25010   0.72753   0.74980   0.00000  Uiso   1.00
N48    N     0.74854   0.27221   0.25008   0.00000  Uiso   1.00
N49    N     0.24956   0.85557   0.24971   0.00000  Uiso   1.00
N50    N     0.74965   0.14416   0.74945   0.00000  Uiso   1.00
N51    N     0.24970   0.35617   0.74957   0.00000  Uiso   1.00
N52    N     0.74944   0.64347   0.24975   0.00000  Uiso   1.00
C53    C     0.24810   0.60713   0.24923   0.00000  Uiso   1.00
C54    C     0.75045   0.39252   0.74913   0.00000  Uiso   1.00
C55    C     0.25028   0.10765   0.74933   0.00000  Uiso   1.00
C56    C     0.74818   0.89191   0.24931   0.00000  Uiso   1.00
C57    C     0.24277   0.67113   0.32706   0.00000  Uiso   1.00
C58    C     0.75512   0.32811   0.67132   0.00000  Uiso   1.00
C59    C     0.25394   0.67153   0.17148   0.00000  Uiso   1.00
C60    C     0.74528   0.32849   0.82708   0.00000  Uiso   1.00
C61    C     0.24476   0.17165   0.82719   0.00000  Uiso   1.00
C62    C     0.75312   0.82755   0.17147   0.00000  Uiso   1.00
C63    C     0.25546   0.17201   0.67158   0.00000  Uiso   1.00
C64    C     0.74361   0.82784   0.32724   0.00000  Uiso   1.00
C65    C     0.24114   0.79424   0.32424   0.00000  Uiso   1.00
C66    C     0.75709   0.20498   0.67448   0.00000  Uiso   1.00
C67    C     0.25693   0.79459   0.17474   0.00000  Uiso   1.00
C68    C     0.74248   0.20544   0.82422   0.00000  Uiso   1.00
C69    C     0.24214   0.29471   0.82428   0.00000  Uiso   1.00
C70    C     0.75606   0.70446   0.17465   0.00000  Uiso   1.00
C71    C     0.25747   0.29515   0.67472   0.00000  Uiso   1.00
C72    C     0.74184   0.70474   0.32444   0.00000  Uiso   1.00
C73    C     0.24808   0.47598   0.24930   0.00000  Uiso   1.00
C74    C     0.75067   0.52370   0.74913   0.00000  Uiso   1.00
C75    C     0.25043   0.97655   0.74936   0.00000  Uiso   1.00
C76    C     0.74819   0.02307   0.24941   0.00000  Uiso   1.00
C77    C     0.11286   0.00785   0.00933   0.00000  Uiso   1.00
C78    C     0.88673   0.99260   0.99082   0.00000  Uiso   1.00
C79    C     0.38718   0.00222   0.48978   0.00000  Uiso   1.00
C80    C     0.61303   0.99076   0.50921   0.00000  Uiso   1.00
C81    C     0.11283   0.50522   0.50999   0.00000  Uiso   1.00
C82    C     0.88676   0.49511   0.49006   0.00000  Uiso   1.00
C83    C     0.38713   0.50369   0.99014   0.00000  Uiso   1.00
C84    C     0.61304   0.48905   0.00885   0.00000  Uiso   1.00
C85    C     0.17306   0.02144   0.07246   0.00000  Uiso   1.00
C86    C     0.82655   0.97887   0.92769   0.00000  Uiso   1.00
C87    C     0.32706   0.01593   0.42651   0.00000  Uiso   1.00
C88    C     0.67307   0.97666   0.57245   0.00000  Uiso   1.00
C89    C     0.17288   0.51940   0.57327   0.00000  Uiso   1.00
C90    C     0.82673   0.48080   0.42679   0.00000  Uiso   1.00
C91    C     0.32687   0.51749   0.92702   0.00000  Uiso   1.00
C92    C     0.67323   0.47484   0.07195   0.00000  Uiso   1.00
C93    C     0.01822   0.01590   0.12256   0.00000  Uiso   1.00
C94    C     0.98138   0.98418   0.87762   0.00000  Uiso   1.00
C95    C     0.48222   0.02856   0.37840   0.00000  Uiso   1.00
C96    C     0.51847   0.98863   0.62267   0.00000  Uiso   1.00
C97    C     0.01770   0.52384   0.62198   0.00000  Uiso   1.00
C98    C     0.98188   0.47616   0.37810   0.00000  Uiso   1.00
C99    C     0.48202   0.52740   0.87830   0.00000  Uiso   1.00
C100   C     0.51879   0.48957   0.12265   0.00000  Uiso   1.00
C101   C     0.08149   0.02654   0.18266   0.00000  Uiso   1.00
C102   C     0.91813   0.97340   0.81754   0.00000  Uiso   1.00
C103   C     0.41913   0.03759   0.31800   0.00000  Uiso   1.00
C104   C     0.58156   0.97592   0.68281   0.00000  Uiso   1.00
C105   C     0.08072   0.53470   0.68234   0.00000  Uiso   1.00
C106   C     0.91887   0.46515   0.31775   0.00000  Uiso   1.00
C107   C     0.41883   0.53652   0.81804   0.00000  Uiso   1.00
C108   C     0.58198   0.47676   0.18265   0.00000  Uiso   1.00
C109   C     0.03262   0.00614   0.03314   0.00000  Uiso   1.00
C110   C     0.96697   0.99417   0.96701   0.00000  Uiso   1.00
C111   C     0.46748   0.00930   0.46692   0.00000  Uiso   1.00
C112   C     0.53293   0.99625   0.53312   0.00000  Uiso   1.00
C113   C     0.03246   0.50746   0.53312   0.00000  Uiso   1.00
C114   C     0.96713   0.49272   0.46694   0.00000  Uiso   1.00
C115   C     0.46743   0.50930   0.96699   0.00000  Uiso   1.00
C116   C     0.53303   0.49602   0.03301   0.00000  Uiso   1.00
C117   C     0.29650   0.28920   0.30534   0.00000  Uiso   1.00
C118   C     0.70211   0.71107   0.69418   0.00000  Uiso   1.00
C119   C     0.20018   0.28845   0.19445   0.00000  Uiso   1.00
C120   C     0.79853   0.71089   0.80496   0.00000  Uiso   1.00
C121   C     0.29866   0.78946   0.80477   0.00000  Uiso   1.00
C122   C     0.69983   0.21069   0.19495   0.00000  Uiso   1.00
C123   C     0.20174   0.78950   0.69456   0.00000  Uiso   1.00
C124   C     0.79690   0.20981   0.30506   0.00000  Uiso   1.00
C125   C     0.29814   0.41243   0.30744   0.00000  Uiso   1.00
C126   C     0.70067   0.58783   0.69124   0.00000  Uiso   1.00
C127   C     0.19814   0.41165   0.19159   0.00000  Uiso   1.00
C128   C     0.80050   0.58762   0.80726   0.00000  Uiso   1.00
C129   C     0.30074   0.91265   0.80695   0.00000  Uiso   1.00
C130   C     0.69790   0.08748   0.19204   0.00000  Uiso   1.00
C131   C     0.20000   0.91268   0.69194   0.00000  Uiso   1.00
C132   C     0.79855   0.08658   0.30721   0.00000  Uiso   1.00
C133   C     0.45911  -0.29886   0.31255   0.00000  Uiso   1.00
C134   C     0.03446  -0.32588   0.17634   0.00000  Uiso   1.00
C135   C     0.46421  -0.24234   0.24574   0.00000  Uiso   1.00
C136   C     0.03177  -0.27111   0.24414   0.00000  Uiso   1.00
H137   H     0.23982   0.62697   0.38952   0.00000  Uiso   1.00
H138   H     0.75784   0.37185   0.60865   0.00000  Uiso   1.00
H139   H     0.25648   0.62765   0.10888   0.00000  Uiso   1.00
H140   H     0.74306   0.37266   0.88958   0.00000  Uiso   1.00
H141   H     0.24251   0.12740   0.88969   0.00000  Uiso   1.00
H142   H     0.75524   0.87141   0.10879   0.00000  Uiso   1.00
H143   H     0.25811   0.12823   0.60893   0.00000  Uiso   1.00
H144   H     0.74116   0.87188   0.38978   0.00000  Uiso   1.00
H145   H     0.23293   0.84465   0.38321   0.00000  Uiso   1.00
H146   H     0.76489   0.15417   0.61557   0.00000  Uiso   1.00
H147   H     0.26542   0.84544   0.11596   0.00000  Uiso   1.00
H148   H     0.73425   0.15489   0.88319   0.00000  Uiso   1.00
H149   H     0.23390   0.34518   0.88323   0.00000  Uiso   1.00
H150   H     0.76397   0.65368   0.11574   0.00000  Uiso   1.00
H151   H     0.26535   0.34585   0.61579   0.00000  Uiso   1.00
H152   H     0.73418   0.65426   0.38351   0.00000  Uiso   1.00
H153   H     0.07129   0.03268   0.25173   0.00000  Uiso   1.00
H154   H     0.92836   0.96713   0.74847   0.00000  Uiso   1.00
H155   H     0.42951   0.05027   0.24934   0.00000  Uiso   1.00
H156   H     0.57134   0.97067   0.75195   0.00000  Uiso   1.00
H157   H     0.07031   0.54571   0.75117   0.00000  Uiso   1.00
H158   H     0.92932   0.45401   0.24894   0.00000  Uiso   1.00
H159   H     0.42909   0.54829   0.74928   0.00000  Uiso   1.00
H160   H     0.57195   0.47242   0.25186   0.00000  Uiso   1.00
H161   H     0.23487   0.02524   0.05459   0.00000  Uiso   1.00
H162   H     0.76468   0.97483   0.94529   0.00000  Uiso   1.00
H163   H     0.26509   0.01425   0.44390   0.00000  Uiso   1.00
H164   H     0.73481   0.97075   0.55471   0.00000  Uiso   1.00
H165   H     0.23483   0.52023   0.55569   0.00000  Uiso   1.00
H166   H     0.76471   0.47978   0.44409   0.00000  Uiso   1.00
H167   H     0.26485   0.51695   0.94444   0.00000  Uiso   1.00
H168   H     0.73497   0.46791   0.05419   0.00000  Uiso   1.00
H169   H     0.13001   0.99750   0.94240   0.00000  Uiso   1.00
H170   H     0.86960   0.00310   0.05774   0.00000  Uiso   1.00
H171   H     0.36991   0.98426   0.55584   0.00000  Uiso   1.00
H172   H     0.63003   0.99754   0.44199   0.00000  Uiso   1.00
H173   H     0.13027   0.49133   0.44349   0.00000  Uiso   1.00
H174   H     0.86934   0.50918   0.55654   0.00000  Uiso   1.00
H175   H     0.36998   0.48679   0.05639   0.00000  Uiso   1.00
H176   H     0.62983   0.49478   0.94151   0.00000  Uiso   1.00
H177   H     0.95858   0.01552   0.14767   0.00000  Uiso   1.00
H178   H     0.04104   0.98445   0.85253   0.00000  Uiso   1.00
H179   H     0.54204   0.03704   0.35449   0.00000  Uiso   1.00
H180   H     0.45887   0.99285   0.64777   0.00000  Uiso   1.00
H181   H     0.95784   0.52758   0.64639   0.00000  Uiso   1.00
H182   H     0.04174   0.47234   0.35370   0.00000  Uiso   1.00
H183   H     0.54182   0.53480   0.85416   0.00000  Uiso   1.00
H184   H     0.45931   0.49482   0.14795   0.00000  Uiso   1.00
H185   H     0.33499   0.23981   0.34985   0.00000  Uiso   1.00
H186   H     0.66332   0.76095   0.65026   0.00000  Uiso   1.00
H187   H     0.16165   0.23843   0.15040   0.00000  Uiso   1.00
H188   H     0.83706   0.76060   0.84922   0.00000  Uiso   1.00
H189   H     0.33723   0.73982   0.84902   0.00000  Uiso   1.00
H190   H     0.66099   0.26082   0.15125   0.00000  Uiso   1.00
H191   H     0.16304   0.73981   0.65049   0.00000  Uiso   1.00
H192   H     0.83565   0.25925   0.34924   0.00000  Uiso   1.00
H193   H     0.33859   0.45675   0.35332   0.00000  Uiso   1.00
H194   H     0.66023   0.54398   0.64496   0.00000  Uiso   1.00
H195   H     0.15759   0.45520   0.14528   0.00000  Uiso   1.00
H196   H     0.84091   0.54371   0.85354   0.00000  Uiso   1.00
H197   H     0.34154   0.95662   0.85266   0.00000  Uiso   1.00
H198   H     0.65711   0.04394   0.14598   0.00000  Uiso   1.00
H199   H     0.15921   0.95671   0.64619   0.00000  Uiso   1.00
H200   H     0.83923   0.04223   0.35291   0.00000  Uiso   1.00
H201   H     0.46853  -0.19072   0.18710   0.00000  Uiso   1.00
H202   H     0.02942  -0.22246   0.30415   0.00000  Uiso   1.00
H203   H     0.45541  -0.34960   0.37186   0.00000  Uiso   1.00
H204   H     1.03848  -0.37421   0.11599   0.00000  Uiso   1.00
B205   B     0.12000   0.11538   0.43649   0.00000  Uiso   1.00
B206   B     0.88089   0.88392   0.56382   0.00000  Uiso   1.00
B207   B     0.38066   0.11749   0.06586   0.00000  Uiso   1.00
B208   B     0.61797   0.87568   0.93445   0.00000  Uiso   1.00
B209   B     0.11792   0.62318   0.93358   0.00000  Uiso   1.00
B210   B     0.88273   0.37643   0.06674   0.00000  Uiso   1.00
B211   B     0.38020   0.61703   0.56542   0.00000  Uiso   1.00
B212   B     0.61843   0.37603   0.43482   0.00000  Uiso   1.00
H213   H     1.04082   1.11583   0.60412   0.00000  Uiso   1.00
C214   C     1.03610   1.16658   0.66336   0.00000  Uiso   1.00
C215   C     1.03235   1.22402   0.72988   0.00000  Uiso   1.00
H216   H     1.02866   1.27472   0.78886   0.00000  Uiso   1.00
C217   C     0.47194   1.22479   0.78513   0.00000  Uiso   1.00
C218   C     0.47665   1.27649   0.71621   0.00000  Uiso   1.00
H219   H     0.48070   1.32368   0.65549   0.00000  Uiso   1.00
H220   H     0.46834   1.17879   0.84640   0.00000  Uiso   1.00
loop_
_geom_bond_atom_site_label_1
_geom_bond_atom_site_label_2
_geom_bond_distance
_geom_bond_site_symmetry_2
_ccdc_geom_bond_type
Cu1    N37     2.054   .     S
Cu1    N39     2.058   .     S
Cu1    N45     2.093   .     S
Cu1    N49     2.087   1_545 S
Cu2    N38     2.056   .     S
Cu2    N40     2.053   .     S
Cu2    N46     2.095   .     S
Cu2    N50     2.083   1_565 S
Cu3    N41     2.055   .     S
Cu3    N43     2.058   .     S
Cu3    N47     2.089   .     S
Cu3    N51     2.091   .     S
Cu4    N42     2.057   .     S
Cu4    N44     2.053   .     S
Cu4    N48     2.091   .     S
Cu4    N52     2.088   .     S
F5     B205    1.455   .     S
F6     B206    1.455   .     S
F7     B207    1.460   .     S
F8     B208    1.462   .     S
F9     B209    1.466   .     S
F10    B210    1.466   .     S
F11    B211    1.460   .     S
F12    B212    1.462   .     S
F13    B205    1.419   .     S
F14    B206    1.420   .     S
F15    B207    1.420   .     S
F16    B208    1.423   .     S
F17    B209    1.424   .     S
F18    B210    1.425   .     S
F19    B211    1.420   .     S
F20    B212    1.423   .     S
F21    B205    1.407   .     S
F22    B206    1.407   .     S
F23    B207    1.405   .     S
F24    B208    1.406   .     S
F25    B209    1.404   .     S
F26    B210    1.403   .     S
F27    B211    1.406   .     S
F28    B212    1.405   .     S
F29    B205    1.418   .     S
F30    B206    1.418   .     S
F31    B207    1.416   1_556 S
F32    B208    1.415   1_554 S
F33    B209    1.413   1_554 S
F34    B210    1.413   1_556 S
F35    B211    1.416   .     S
F36    B212    1.415   .     S
N37    C85     1.348   .     D
N37    C101    1.347   .     S
N38    C86     1.348   .     D
N38    C102    1.347   .     S
N39    C87     1.347   .     D
N39    C103    1.348   .     S
N40    C88     1.348   .     D
N40    C104    1.347   .     S
N41    C89     1.347   .     D
N41    C105    1.348   .     S
N42    C90     1.348   .     D
N42    C106    1.348   .     S
N43    C91     1.347   .     D
N43    C107    1.348   .     S
N44    C92     1.348   .     S
N44    C108    1.347   .     D
N45    C117    1.347   .     S
N45    C119    1.348   .     D
N46    C118    1.348   .     S
N46    C120    1.348   .     D
N47    C121    1.347   .     S
N47    C123    1.347   .     D
N48    C122    1.348   .     S
N48    C124    1.347   .     D
N49    Cu1     2.087   1_565 S
N49    C65     1.345   .     D
N49    C67     1.347   .     S
N50    Cu2     2.083   1_545 S
N50    C66     1.346   .     S
N50    C68     1.346   .     D
N51    C69     1.347   .     S
N51    C71     1.347   .     D
N52    C70     1.347   .     D
N52    C72     1.346   .     S
C53    C57     1.399   .     D
C53    C59     1.400   .     S
C53    C73     1.476   .     S
C54    C58     1.400   .     S
C54    C60     1.400   .     D
C54    C74     1.477   .     S
C55    C61     1.399   .     S
C55    C63     1.399   .     D
C55    C75     1.476   1_545 S
C56    C62     1.400   .     D
C56    C64     1.399   .     S
C56    C76     1.476   1_565 S
C57    C65     1.387   .     S
C57    H137    1.081   .     S
C58    C66     1.387   .     D
C58    H138    1.081   .     S
C59    C67     1.387   .     D
C59    H139    1.081   .     S
C60    C68     1.387   .     S
C60    H140    1.081   .     S
C61    C69     1.387   .     D
C61    H141    1.081   .     S
C62    C70     1.387   .     S
C62    H142    1.081   .     S
C63    C71     1.387   .     S
C63    H143    1.081   .     S
C64    C72     1.387   .     D
C64    H144    1.081   .     S
C65    H145    1.079   .     S
C66    H146    1.080   .     S
C67    H147    1.080   .     S
C68    H148    1.080   .     S
C69    H149    1.080   .     S
C70    H150    1.080   .     S
C71    H151    1.079   .     S
C72    H152    1.079   .     S
C73    C125    1.400   .     S
C73    C127    1.400   .     D
C74    C126    1.401   .     S
C74    C128    1.401   .     D
C75    C55     1.476   1_565 S
C75    C129    1.399   .     S
C75    C131    1.399   .     D
C76    C56     1.476   1_545 S
C76    C130    1.400   .     S
C76    C132    1.400   .     D
C77    C85     1.384   .     S
C77    C109    1.402   .     D
C77    H169    1.080   1_544 S
C78    C86     1.384   .     S
C78    C110    1.402   .     D
C78    H170    1.080   1_566 S
C79    C87     1.384   .     S
C79    C111    1.401   .     D
C79    H171    1.080   1_545 S
C80    C88     1.383   .     S
C80    C112    1.402   .     D
C80    H172    1.079   .     S
C81    C89     1.384   .     S
C81    C113    1.401   .     D
C81    H173    1.080   .     S
C82    C90     1.384   .     S
C82    C114    1.401   .     D
C82    H174    1.080   .     S
C83    C91     1.384   .     S
C83    C115    1.402   .     D
C83    H175    1.080   1_556 S
C84    C92     1.384   .     D
C84    C116    1.402   .     S
C84    H176    1.079   1_554 S
C85    H161    1.079   .     S
C86    H162    1.079   .     S
C87    H163    1.079   .     S
C88    H164    1.078   .     S
C89    H165    1.079   .     S
C90    H166    1.079   .     S
C91    H167    1.079   .     S
C92    H168    1.079   .     S
C93    C101    1.387   .     D
C93    C109    1.403   .     S
C93    H177    1.080   1_455 S
C94    C102    1.387   .     D
C94    C110    1.402   .     S
C94    H178    1.081   1_655 S
C95    C103    1.386   .     D
C95    C111    1.403   .     S
C95    H179    1.081   .     S
C96    C104    1.387   .     D
C96    C112    1.403   .     S
C96    H180    1.081   .     S
C97    C105    1.387   .     D
C97    C113    1.403   .     S
C97    H181    1.081   1_455 S
C98    C106    1.387   .     D
C98    C114    1.403   .     S
C98    H182    1.081   1_655 S
C99    C107    1.386   .     D
C99    C115    1.403   .     S
C99    H183    1.081   .     S
C100   C108    1.387   .     S
C100   C116    1.403   .     D
C100   H184    1.081   .     S
C101   H153    1.079   .     S
C102   H154    1.079   .     S
C103   H155    1.081   .     S
C104   H156    1.080   .     S
C105   H157    1.081   .     S
C106   H158    1.081   .     S
C107   H159    1.081   .     S
C108   H160    1.080   .     S
C109   C110    1.478   1_444 S
C110   C109    1.478   1_666 S
C111   C112    1.477   1_545 S
C112   C111    1.477   1_565 S
C113   C114    1.478   1_455 S
C114   C113    1.478   1_655 S
C115   C116    1.477   1_556 S
C116   C115    1.477   1_554 S
C117   C125    1.388   .     D
C117   H185    1.078   .     S
C118   C126    1.388   .     D
C118   H186    1.078   .     S
C119   C127    1.388   .     S
C119   H187    1.078   .     S
C120   C128    1.388   .     S
C120   H188    1.078   .     S
C121   C129    1.388   .     D
C121   H189    1.078   .     S
C122   C130    1.388   .     D
C122   H190    1.078   .     S
C123   C131    1.387   .     S
C123   H191    1.078   .     S
C124   C132    1.388   .     S
C124   H192    1.078   .     S
C125   H193    1.083   .     S
C126   H194    1.084   .     S
C127   H195    1.084   .     S
C128   H196    1.084   .     S
C129   H197    1.083   .     S
C130   H198    1.084   .     S
C131   H199    1.083   .     S
C132   H200    1.083   .     S
C133   C135    1.210   .     T
C133   H203    1.076   .     S
C134   C136    1.210   .     T
C134   H204    1.077   1_455 S
C135   H201    1.074   .     S
C136   H202    1.072   .     S
H169   C77     1.080   1_566 S
H170   C78     1.080   1_544 S
H171   C79     1.080   1_565 S
H175   C83     1.080   1_554 S
H176   C84     1.079   1_556 S
H177   C93     1.080   1_655 S
H178   C94     1.081   1_455 S
H181   C97     1.081   1_655 S
H182   C98     1.081   1_455 S
H204   C134    1.077   1_655 S
B207   F31     1.416   1_554 S
B208   F32     1.415   1_556 S
B209   F33     1.413   1_556 S
B210   F34     1.413   1_554 S
H213   C214    1.077   .     S
C214   C215    1.210   .     T
C215   H216    1.072   .     S
C217   C218    1.210   .     T
C217   H220    1.075   .     S
C218   H219    1.075   .     S
