# Supplementary material for: High Working Capacity Acetylene Storage at Ambient Temperature Enabled by a Switching Adsorbent Layered Material
Source: ACS Appl Mater Interfaces. 2021 May 13;13(20):23877–83. doi: 10.1021/acsami.1c06241 (PMC8289182; doi:10.1021/acsami.1c06241)
Supplement: Supplementary file 3 — am1c06241_si_003.cif [file am1c06241_si_003.cif]

data_sql-1-Cu-BF4-2C2H2
_audit_creation_date              2020-07-12
_audit_creation_method            'Materials Studio'
_symmetry_space_group_name_H-M    'P1'
_symmetry_Int_Tables_number       1
_symmetry_cell_setting            triclinic
loop_
_symmetry_equiv_pos_as_xyz
  x,y,z
_cell_length_a                    13.7219
_cell_length_b                    11.0542
_cell_length_c                    18.7532
_cell_angle_alpha                 90.0000
_cell_angle_beta                  95.9240
_cell_angle_gamma                 90.0000
loop_
_atom_site_label
_atom_site_type_symbol
_atom_site_fract_x
_atom_site_fract_y
_atom_site_fract_z
_atom_site_U_iso_or_equiv
_atom_site_adp_type
_atom_site_occupancy
B1     B     0.19600   0.12000   0.64400   0.05340  Uiso   1.00
F2     F     0.27070   0.06900   0.69050   0.05340  Uiso   1.00
F3     F     0.23650   0.19300   0.59440   0.05340  Uiso   1.00
F4     F     0.13300   0.19200   0.68460   0.05340  Uiso   1.00
F5     F     0.14050   0.02400   0.60740   0.05340  Uiso   1.00
N6     N     0.09900   0.19900   0.83800   0.05340  Uiso   1.00
C7     C     0.17300   0.28000   0.84000   0.05340  Uiso   1.00
C8     C     0.23200   0.30000   0.90400   0.05340  Uiso   1.00
C9     C     0.21600   0.23900   0.96400   0.05340  Uiso   1.00
C10    C     0.14300   0.15800   0.96200   0.05340  Uiso   1.00
C11    C     0.08400   0.13900   0.89800   0.05340  Uiso   1.00
C12    C     0.04000   0.44100   0.69700   0.05340  Uiso   1.00
C13    C     0.04100   0.56600   0.69600   0.05340  Uiso   1.00
C14    C     0.08600   0.82600   0.77200   0.05340  Uiso   1.00
C15    C     0.08500   0.95200   0.77100   0.05340  Uiso   1.00
H16    H     0.18536   0.32892   0.79222   0.08010  Uiso   1.00
H17    H     0.12980   0.10800   0.00929   0.08010  Uiso   1.00
H18    H     0.29137   0.36522   0.90578   0.08010  Uiso   1.00
H19    H     0.02503   0.07370   0.89658   0.08010  Uiso   1.00
H20    H     0.07159   0.39088   0.65549   0.08010  Uiso   1.00
H21    H     0.07267   0.61354   0.65360   0.08010  Uiso   1.00
H22    H     0.15060   0.00245   0.78805   0.08010  Uiso   1.00
H23    H     0.15366   0.77845   0.78860   0.08010  Uiso   1.00
B24    B     0.70620   0.61650   0.64365   0.05340  Uiso   1.00
F25    F     0.76667   0.54467   0.69213   0.05340  Uiso   1.00
F26    F     0.76306   0.68848   0.60226   0.05340  Uiso   1.00
F27    F     0.64824   0.69423   0.68408   0.05340  Uiso   1.00
F28    F     0.64098   0.54193   0.59944   0.05340  Uiso   1.00
N29    N     0.59783   0.69397   0.83862   0.05340  Uiso   1.00
C30    C     0.67344   0.77199   0.83980   0.05340  Uiso   1.00
C31    C     0.73467   0.79635   0.90149   0.05340  Uiso   1.00
C32    C     0.71955   0.73747   0.96575   0.05340  Uiso   1.00
C33    C     0.64237   0.65341   0.96311   0.05340  Uiso   1.00
C34    C     0.58305   0.63516   0.89946   0.05340  Uiso   1.00
C35    C     0.54398   0.93128   0.69993   0.05340  Uiso   1.00
C36    C     0.54788   0.05657   0.69948   0.05340  Uiso   1.00
C37    C     0.58885   0.31923   0.75897   0.05340  Uiso   1.00
C38    C     0.58543   0.44471   0.75956   0.05340  Uiso   1.00
H39    H     0.68356   0.81778   0.78982   0.08010  Uiso   1.00
H40    H     0.62730   0.60019   0.00950   0.08010  Uiso   1.00
H41    H     0.79126   0.86415   0.89790   0.08010  Uiso   1.00
H42    H     0.52075   0.57371   0.89672   0.08010  Uiso   1.00
H43    H     0.57734   0.87809   0.66005   0.08010  Uiso   1.00
H44    H     0.58620   0.10226   0.65912   0.08010  Uiso   1.00
H45    H     0.65197   0.49862   0.76725   0.08010  Uiso   1.00
H46    H     0.65881   0.27224   0.76809   0.08010  Uiso   1.00
B47    B     0.79526   0.11662   0.85352   0.05340  Uiso   1.00
F48    F     0.74037   0.04206   0.80335   0.05340  Uiso   1.00
F49    F     0.73287   0.18564   0.89219   0.05340  Uiso   1.00
F50    F     0.85276   0.19894   0.81540   0.05340  Uiso   1.00
F51    F     0.86028   0.04597   0.90018   0.05340  Uiso   1.00
N52    N     0.90503   0.20440   0.65963   0.05340  Uiso   1.00
C53    C     0.82640   0.27723   0.65928   0.05340  Uiso   1.00
C54    C     0.76396   0.29916   0.59782   0.05340  Uiso   1.00
C55    C     0.78194   0.24445   0.53298   0.05340  Uiso   1.00
C56    C     0.86300   0.16638   0.53462   0.05340  Uiso   1.00
C57    C     0.92266   0.14916   0.59822   0.05340  Uiso   1.00
C58    C     0.96073   0.44031   0.80198   0.05340  Uiso   1.00
C59    C     0.95835   0.56563   0.80342   0.05340  Uiso   1.00
C60    C     0.91377   0.82649   0.72973   0.05340  Uiso   1.00
C61    C     0.91712   0.95190   0.73032   0.05340  Uiso   1.00
H62    H     0.81491   0.32029   0.70985   0.08010  Uiso   1.00
H63    H     0.88005   0.11686   0.48735   0.08010  Uiso   1.00
H64    H     0.70359   0.36149   0.60184   0.08010  Uiso   1.00
H65    H     0.98711   0.09101   0.60084   0.08010  Uiso   1.00
H66    H     0.93019   0.38618   0.84283   0.08010  Uiso   1.00
H67    H     0.92464   0.61202   0.84585   0.08010  Uiso   1.00
H68    H     0.85212   0.00634   0.71553   0.08010  Uiso   1.00
H69    H     0.84603   0.77911   0.71196   0.08010  Uiso   1.00
B70    B     0.29409   0.61620   0.85626   0.05340  Uiso   1.00
F71    F     0.23358   0.54406   0.80794   0.05340  Uiso   1.00
F72    F     0.23661   0.68777   0.89751   0.05340  Uiso   1.00
F73    F     0.35178   0.69453   0.81599   0.05340  Uiso   1.00
F74    F     0.35969   0.54213   0.90030   0.05340  Uiso   1.00
N75    N     0.40354   0.69385   0.66068   0.05340  Uiso   1.00
C76    C     0.32719   0.77071   0.65972   0.05340  Uiso   1.00
C77    C     0.26581   0.79491   0.59813   0.05340  Uiso   1.00
C78    C     0.28183   0.73790   0.53355   0.05340  Uiso   1.00
C79    C     0.36018   0.65554   0.53574   0.05340  Uiso   1.00
C80    C     0.41916   0.63658   0.59951   0.05340  Uiso   1.00
C81    C     0.45691   0.93162   0.80003   0.05340  Uiso   1.00
C82    C     0.45406   0.05693   0.80069   0.05340  Uiso   1.00
C83    C     0.41239   0.31868   0.74040   0.05340  Uiso   1.00
C84    C     0.41525   0.44422   0.74006   0.05340  Uiso   1.00
H85    H     0.31626   0.81480   0.71008   0.08010  Uiso   1.00
H86    H     0.37634   0.60426   0.48892   0.08010  Uiso   1.00
H87    H     0.20851   0.86166   0.60197   0.08010  Uiso   1.00
H88    H     0.48164   0.57535   0.60218   0.08010  Uiso   1.00
H89    H     0.42336   0.87848   0.83987   0.08010  Uiso   1.00
H90    H     0.41656   0.10318   0.84125   0.08010  Uiso   1.00
H91    H     0.34847   0.49780   0.73260   0.08010  Uiso   1.00
H92    H     0.34280   0.27075   0.73150   0.08010  Uiso   1.00
B93    B     0.78483   0.88481   0.35632   0.05340  Uiso   1.00
F94    F     0.73265   0.96876   0.31018   0.05340  Uiso   1.00
F95    F     0.71963   0.81189   0.38998   0.05340  Uiso   1.00
F96    F     0.84191   0.80826   0.31447   0.05340  Uiso   1.00
F97    F     0.85031   0.94685   0.40744   0.05340  Uiso   1.00
N98    N     0.90303   0.80684   0.16047   0.05340  Uiso   1.00
C99    C     0.82664   0.73009   0.15927   0.05340  Uiso   1.00
C100   C     0.76539   0.70631   0.09750   0.05340  Uiso   1.00
C101   C     0.78184   0.76368   0.03306   0.05340  Uiso   1.00
C102   C     0.86040   0.84572   0.03558   0.05340  Uiso   1.00
C103   C     0.91917   0.86431   0.09946   0.05340  Uiso   1.00
C104   C     0.95860   0.56980   0.30091   0.05340  Uiso   1.00
C105   C     0.95562   0.44445   0.30173   0.05340  Uiso   1.00
C106   C     0.91114   0.18188   0.24080   0.05340  Uiso   1.00
C107   C     0.91410   0.05631   0.24039   0.05340  Uiso   1.00
H108   H     0.81606   0.68499   0.20938   0.08010  Uiso   1.00
H109   H     0.87701   0.89682   0.98877   0.08010  Uiso   1.00
H110   H     0.70778   0.63984   0.10101   0.08010  Uiso   1.00
H111   H     0.98218   0.92472   0.10208   0.08010  Uiso   1.00
H112   H     0.92672   0.62297   0.34157   0.08010  Uiso   1.00
H113   H     0.92052   0.39848   0.34363   0.08010  Uiso   1.00
H114   H     0.84751   1.00253   0.23281   0.08010  Uiso   1.00
H115   H     0.84123   0.22898   0.23164   0.08010  Uiso   1.00
B116   B     0.28554   0.38418   0.35673   0.05340  Uiso   1.00
F117   F     0.23243   0.46906   0.31188   0.05340  Uiso   1.00
F118   F     0.22174   0.31040   0.39111   0.05340  Uiso   1.00
F119   F     0.34119   0.30867   0.31331   0.05340  Uiso   1.00
F120   F     0.35219   0.44540   0.40749   0.05340  Uiso   1.00
N121   N     0.40183   0.30583   0.16002   0.05340  Uiso   1.00
C122   C     0.32582   0.22850   0.15828   0.05340  Uiso   1.00
C123   C     0.26436   0.20550   0.09641   0.05340  Uiso   1.00
C124   C     0.27949   0.26441   0.03226   0.05340  Uiso   1.00
C125   C     0.35771   0.34710   0.03556   0.05340  Uiso   1.00
C126   C     0.41706   0.36463   0.09934   0.05340  Uiso   1.00
C127   C     0.45531   0.06967   0.30002   0.05340  Uiso   1.00
C128   C     0.45081   0.94438   0.30041   0.05340  Uiso   1.00
C129   C     0.40840   0.68127   0.24074   0.05340  Uiso   1.00
C130   C     0.41159   0.55573   0.24033   0.05340  Uiso   1.00
H131   H     0.31530   0.18200   0.20796   0.08010  Uiso   1.00
H132   H     0.37459   0.40018   0.98959   0.08010  Uiso   1.00
H133   H     0.20761   0.13793   0.10005   0.08010  Uiso   1.00
H134   H     0.47989   0.42544   0.10215   0.08010  Uiso   1.00
H135   H     0.42274   0.12300   0.34027   0.08010  Uiso   1.00
H136   H     0.41311   0.89887   0.34119   0.08010  Uiso   1.00
H137   H     0.34489   0.50204   0.23278   0.08010  Uiso   1.00
H138   H     0.33843   0.72806   0.23172   0.08010  Uiso   1.00
B139   B     0.20775   0.88435   0.14293   0.05340  Uiso   1.00
F140   F     0.26271   0.96642   0.18860   0.05340  Uiso   1.00
F141   F     0.27110   0.80834   0.10957   0.05340  Uiso   1.00
F142   F     0.14839   0.81056   0.18475   0.05340  Uiso   1.00
F143   F     0.14398   0.94860   0.09191   0.05340  Uiso   1.00
N144   N     0.09555   0.80660   0.34000   0.05340  Uiso   1.00
C145   C     0.17265   0.73105   0.34054   0.05340  Uiso   1.00
C146   C     0.23498   0.70783   0.40185   0.05340  Uiso   1.00
C147   C     0.21898   0.76441   0.46651   0.05340  Uiso   1.00
C148   C     0.13970   0.84541   0.46469   0.05340  Uiso   1.00
C149   C     0.07973   0.86341   0.40128   0.05340  Uiso   1.00
C150   C     0.04099   0.56970   0.19848   0.05340  Uiso   1.00
C151   C     0.04371   0.44433   0.19755   0.05340  Uiso   1.00
C152   C     0.08753   0.18162   0.25899   0.05340  Uiso   1.00
C153   C     0.08424   0.05610   0.25988   0.05340  Uiso   1.00
H154   H     0.18280   0.68603   0.29037   0.08010  Uiso   1.00
H155   H     0.12321   0.89565   0.51181   0.08010  Uiso   1.00
H156   H     0.29265   0.64153   0.39788   0.08010  Uiso   1.00
H157   H     0.01600   0.92282   0.39910   0.08010  Uiso   1.00
H158   H     0.07296   0.62292   0.15790   0.08010  Uiso   1.00
H159   H     0.07882   0.39833   0.15564   0.08010  Uiso   1.00
H160   H     0.15075   1.00217   0.26758   0.08010  Uiso   1.00
H161   H     0.15756   0.22840   0.26800   0.08010  Uiso   1.00
B162   B     0.70672   0.38439   0.14330   0.05340  Uiso   1.00
F163   F     0.76208   0.46658   0.18873   0.05340  Uiso   1.00
F164   F     0.76926   0.30811   0.10957   0.05340  Uiso   1.00
F165   F     0.64776   0.31094   0.18564   0.05340  Uiso   1.00
F166   F     0.64262   0.44870   0.09245   0.05340  Uiso   1.00
N167   N     0.59347   0.30664   0.33980   0.05340  Uiso   1.00
C168   C     0.66942   0.22920   0.34101   0.05340  Uiso   1.00
C169   C     0.73214   0.20731   0.40230   0.05340  Uiso   1.00
C170   C     0.71827   0.26844   0.46601   0.05340  Uiso   1.00
C171   C     0.64068   0.35193   0.46333   0.05340  Uiso   1.00
C172   C     0.57976   0.36741   0.40015   0.05340  Uiso   1.00
C173   C     0.54111   0.06902   0.19919   0.05340  Uiso   1.00
C174   C     0.54311   0.94362   0.19835   0.05340  Uiso   1.00
C175   C     0.58472   0.68157   0.25861   0.05340  Uiso   1.00
C176   C     0.58175   0.55607   0.25948   0.05340  Uiso   1.00
H177   H     0.67830   0.18140   0.29151   0.08010  Uiso   1.00
H178   H     0.62652   0.40686   0.50927   0.08010  Uiso   1.00
H179   H     0.78828   0.13871   0.39896   0.08010  Uiso   1.00
H180   H     0.51700   0.42812   0.39759   0.08010  Uiso   1.00
H181   H     0.57445   0.12202   0.15914   0.08010  Uiso   1.00
H182   H     0.57948   0.89705   0.15731   0.08010  Uiso   1.00
H183   H     0.64866   0.50277   0.26708   0.08010  Uiso   1.00
H184   H     0.65463   0.72854   0.26772   0.08010  Uiso   1.00
Cu185  Cu    0.00000   0.19280   0.75000   0.01340  Uiso   1.00
N186   N     0.00000   0.38000   0.75000   0.05340  Uiso   1.00
N187   N     0.00000   0.01300   0.75000   0.05340  Uiso   1.00
C188   C    -0.00000   0.62900   0.75000   0.05340  Uiso   1.00
C189   C    -0.00000   0.76300   0.75000   0.05340  Uiso   1.00
Cu190  Cu    0.50022   0.68737   0.74994   0.01340  Uiso   1.00
N191   N     0.50011   0.87009   0.74987   0.05340  Uiso   1.00
N192   N     0.50022   0.50608   0.74995   0.05340  Uiso   1.00
C193   C     0.50099   0.12126   0.74999   0.05340  Uiso   1.00
C194   C     0.50077   0.25446   0.74975   0.05340  Uiso   1.00
Cu195  Cu   -0.00041   0.81323   0.25005   0.01340  Uiso   1.00
N196   N    -0.00011   0.63106   0.24974   0.05340  Uiso   1.00
N197   N    -0.00088   0.99454   0.25021   0.05340  Uiso   1.00
C198   C    -0.00042   0.37975   0.24964   0.05340  Uiso   1.00
C199   C    -0.00059   0.24634   0.24976   0.05340  Uiso   1.00
Cu200  Cu    0.49814   0.31290   0.24992   0.01340  Uiso   1.00
N201   N     0.49894   0.13059   0.24983   0.05340  Uiso   1.00
N202   N     0.49672   0.49421   0.25000   0.05340  Uiso   1.00
C203   C     0.49658   0.87937   0.24934   0.05340  Uiso   1.00
C204   C     0.49648   0.74607   0.24949   0.05340  Uiso   1.00
C205   C     0.15045   0.59780   1.03125   0.00000  Uiso   1.00
C206   C     0.10956   0.50275   1.01648   0.00000  Uiso   1.00
H207   H     0.18896   0.68080   1.04487   0.00000  Uiso   1.00
H208   H     0.07076   0.42109   1.00155   0.00000  Uiso   1.00
C209   C     0.84087   0.60274   0.46324   0.00000  Uiso   1.00
C210   C     0.87939   0.50588   0.47667   0.00000  Uiso   1.00
H211   H     0.80459   0.68748   0.45062   0.00000  Uiso   1.00
H212   H     0.91551   0.42222   0.49076   0.00000  Uiso   1.00
C213   C     0.84166   0.40519  -0.03773   0.00000  Uiso   1.00
C214   C     0.88114   0.49940  -0.01890   0.00000  Uiso   1.00
H215   H     0.80577   0.32190  -0.05486   0.00000  Uiso   1.00
H216   H     0.91838   0.58040  -0.00057   0.00000  Uiso   1.00
C217   C     0.14993   0.43747   0.52976   0.00000  Uiso   1.00
C218   C     0.10159   0.52901   0.52312   0.00000  Uiso   1.00
H219   H     0.19177   0.35534   0.53608   0.00000  Uiso   1.00
H220   H     0.05590   0.60740   0.51562   0.00000  Uiso   1.00
C221   C     0.65273   0.09729   1.03129   0.00000  Uiso   1.00
C222   C     0.61056   0.00178   1.02118   0.00000  Uiso   1.00
H223   H     0.69122   0.18146   1.04092   0.00000  Uiso   1.00
H224   H     0.57078  -0.08058   1.01032   0.00000  Uiso   1.00
C225   C     0.34425   0.09357   0.46694   0.00000  Uiso   1.00
C226   C     0.38967   0.00011   0.47595   0.00000  Uiso   1.00
H227   H     0.30243   0.17552   0.45839   0.00000  Uiso   1.00
H228   H     0.43211  -0.08064   0.48543   0.00000  Uiso   1.00
C229   C     0.33728   0.92097  -0.03736   0.00000  Uiso   1.00
C230   C     0.38359   1.01358  -0.02718   0.00000  Uiso   1.00
H231   H     0.29682   0.83814  -0.04685   0.00000  Uiso   1.00
H232   H     0.42669   1.09347  -0.01643   0.00000  Uiso   1.00
C233   C     0.66284   0.92694   0.53755   0.00000  Uiso   1.00
C234   C     0.61560   1.01879   0.52726   0.00000  Uiso   1.00
H235   H     0.70431   0.84491   0.54688   0.00000  Uiso   1.00
H236   H     0.57126   1.09764   0.51648   0.00000  Uiso   1.00
loop_
_geom_bond_atom_site_label_1
_geom_bond_atom_site_label_2
_geom_bond_distance
_geom_bond_site_symmetry_2
_ccdc_geom_bond_type
B1     F2      1.394   .     S
B1     F3      1.390   .     S
B1     F4      1.448   .     S
B1     F5      1.439   .     S
N6     C7      1.351   .     D
N6     C11     1.340   .     S
N6     Cu185   2.028   .     S
C7     C8      1.394   .     S
C7     H16     1.075   .     S
C8     C9      1.349   .     D
C8     H18     1.086   .     S
C9     C10     1.341   .     S
C9     C124    1.499   1_556 S
C10    C11     1.393   .     D
C10    H17     1.076   1_556 S
C11    H19     1.083   .     S
C12    C13     1.382   .     A
C12    H20     1.082   .     S
C12    N186    1.363   .     A
C13    H21     1.081   .     S
C13    C188    1.394   .     A
C14    C15     1.393   .     A
C14    H23     1.084   .     S
C14    C189    1.395   .     A
C15    H22     1.079   1_565 S
C15    N187    1.369   1_565 A
H17    C10     1.076   1_554 S
H22    C15     1.079   1_545 S
B24    F25     1.411   .     S
B24    F26     1.403   .     S
B24    F27     1.439   .     S
B24    F28     1.419   .     S
N29    C30     1.348   .     D
N29    C34     1.347   .     S
N29    Cu190   2.026   .     S
C30    C31     1.384   .     S
C30    H39     1.087   .     S
C31    C32     1.404   .     D
C31    H41     1.086   .     S
C32    C33     1.406   .     S
C32    C101    1.478   1_556 S
C33    C34     1.388   .     D
C33    H40     1.088   1_556 S
C34    H42     1.089   .     S
C35    C36     1.386   1_565 A
C35    H43     1.089   .     S
C35    N191    1.347   .     A
C36    C35     1.386   1_545 A
C36    H44     1.089   .     S
C36    C193    1.396   .     A
C37    C38     1.388   .     A
C37    H46     1.089   .     S
C37    C194    1.400   .     A
C38    H45     1.087   .     S
C38    N192    1.348   .     A
H40    C33     1.088   1_554 S
B47    F48     1.409   .     S
B47    F49     1.403   .     S
B47    F50     1.442   .     S
B47    F51     1.418   .     S
N52    C53     1.346   .     D
N52    C57     1.347   .     S
N52    Cu185   2.032   1_655 S
C53    C54     1.385   .     S
C53    H62     1.087   .     S
C54    C55     1.403   .     D
C54    H64     1.086   .     S
C55    C56     1.406   .     S
C55    C170    1.478   .     S
C56    C57     1.388   .     D
C56    H63     1.088   .     S
C57    H65     1.090   .     S
C58    C59     1.386   .     A
C58    H66     1.089   .     S
C58    N186    1.339   1_655 A
C59    H67     1.089   .     S
C59    C188    1.393   1_655 A
C60    C61     1.387   .     A
C60    H69     1.089   .     S
C60    C189    1.394   1_655 A
C61    H68     1.088   1_565 S
C61    N187    1.341   1_665 A
H68    C61     1.088   1_545 S
B70    F71     1.411   .     S
B70    F72     1.404   .     S
B70    F73     1.439   .     S
B70    F74     1.418   .     S
N75    C76     1.348   .     D
N75    C80     1.347   .     S
N75    Cu190   2.027   .     S
C76    C77     1.384   .     S
C76    H85     1.087   .     S
C77    C78     1.403   .     D
C77    H87     1.086   .     S
C78    C79     1.406   .     S
C78    C147    1.479   .     S
C79    C80     1.389   .     D
C79    H86     1.087   .     S
C80    H88     1.089   .     S
C81    C82     1.386   1_565 A
C81    H89     1.089   .     S
C81    N191    1.347   .     A
C82    C81     1.386   1_545 A
C82    H90     1.089   .     S
C82    C193    1.397   .     A
C83    C84     1.388   .     A
C83    H92     1.090   .     S
C83    C194    1.400   .     A
C84    H91     1.088   .     S
C84    N192    1.348   .     A
B93    F94     1.412   .     S
B93    F95     1.402   .     S
B93    F96     1.439   .     S
B93    F97     1.421   .     S
N98    C99     1.347   .     D
N98    C103    1.347   .     S
N98    Cu195   2.031   1_655 S
C99    C100    1.384   .     S
C99    H108    1.087   .     S
C100   C101    1.403   .     D
C100   H110    1.086   .     S
C101   C102    1.406   .     S
C101   C32     1.478   1_554 S
C102   C103    1.389   .     D
C102   H109    1.088   1_554 S
C103   H111    1.090   .     S
C104   C105    1.386   .     A
C104   H112    1.089   .     S
C104   N196    1.346   1_655 A
C105   H113    1.089   .     S
C105   C198    1.397   1_655 A
C106   C107    1.389   .     A
C106   H115    1.089   .     S
C106   C199    1.400   1_655 A
C107   H114    1.087   1_545 S
C107   N197    1.348   1_645 A
H109   C102    1.088   1_556 S
H114   C107    1.087   1_565 S
B116   F117    1.412   .     S
B116   F118    1.401   .     S
B116   F119    1.439   .     S
B116   F120    1.422   .     S
N121   C122    1.346   .     D
N121   C126    1.345   .     S
N121   Cu200   2.033   .     S
C122   C123    1.386   .     S
C122   H131    1.087   .     S
C123   C124    1.402   .     D
C123   H133    1.086   .     S
C124   C125    1.406   .     S
C124   C9      1.499   1_554 S
C125   C126    1.389   .     D
C125   H132    1.087   1_554 S
C126   H134    1.090   .     S
C127   C128    1.386   1_545 A
C127   H135    1.089   .     S
C127   N201    1.347   .     A
C128   C127    1.386   1_565 A
C128   H136    1.090   .     S
C128   C203    1.397   .     A
C129   C130    1.389   .     A
C129   H138    1.088   .     S
C129   C204    1.400   .     A
C130   H137    1.088   .     S
C130   N202    1.348   .     A
H132   C125    1.087   1_556 S
B139   F140    1.411   .     S
B139   F141    1.402   .     S
B139   F142    1.441   .     S
B139   F143    1.419   .     S
N144   C145    1.347   .     D
N144   C149    1.347   .     S
N144   Cu195   2.031   .     S
C145   C146    1.384   .     S
C145   H154    1.086   .     S
C146   C147    1.402   .     D
C146   H156    1.087   .     S
C147   C148    1.407   .     S
C148   C149    1.389   .     D
C148   H155    1.087   .     S
C149   H157    1.091   .     S
C150   C151    1.386   .     A
C150   H158    1.089   .     S
C150   N196    1.347   .     A
C151   H159    1.089   .     S
C151   C198    1.397   .     A
C152   C153    1.388   .     A
C152   H161    1.089   .     S
C152   C199    1.400   .     A
C153   H160    1.087   1_545 S
C153   N197    1.348   1_545 A
H160   C153    1.087   1_565 S
B162   F163    1.412   .     S
B162   F164    1.400   .     S
B162   F165    1.441   .     S
B162   F166    1.420   .     S
N167   C168    1.347   .     D
N167   C172    1.346   .     S
N167   Cu200   2.025   .     S
C168   C169    1.384   .     S
C168   H177    1.086   .     S
C169   C170    1.403   .     D
C169   H179    1.087   .     S
C170   C171    1.406   .     S
C171   C172    1.388   .     D
C171   H178    1.088   .     S
C172   H180    1.089   .     S
C173   C174    1.387   1_545 A
C173   H181    1.090   .     S
C173   N201    1.347   .     A
C174   C173    1.387   1_565 A
C174   H182    1.089   .     S
C174   C203    1.397   .     A
C175   C176    1.388   .     A
C175   H184    1.089   .     S
C175   C204    1.400   .     A
C176   H183    1.088   .     S
C176   N202    1.348   .     A
Cu185  N52     2.032   1_455 S
Cu185  N186    2.069   .     S
Cu185  N187    1.988   .     S
N186   C58     1.339   1_455 A
N187   C15     1.369   1_545 A
N187   C61     1.341   1_445 A
C188   C59     1.393   1_455 A
C188   C189    1.481   .     S
C189   C60     1.394   1_455 A
Cu190  N191    2.020   .     S
Cu190  N192    2.004   .     S
C193   C194    1.472   .     S
Cu195  N98     2.031   1_455 S
Cu195  N196    2.014   .     S
Cu195  N197    2.004   .     S
N196   C104    1.346   1_455 A
N197   C107    1.348   1_465 A
N197   C153    1.348   1_565 A
C198   C105    1.397   1_455 A
C198   C199    1.475   .     S
C199   C106    1.400   1_455 A
Cu200  N201    2.015   .     S
Cu200  N202    2.004   .     S
C203   C204    1.474   .     S
C205   C206    1.210   .     T
C205   H207    1.076   .     S
C206   H208    1.070   .     S
C209   C210    1.209   .     T
C209   H211    1.076   .     S
C210   H212    1.069   .     S
C213   C214    1.210   .     T
C213   H215    1.077   .     S
C214   H216    1.070   .     S
C217   C218    1.209   .     T
C217   H219    1.074   .     S
C218   H220    1.070   .     S
C221   C222    1.210   .     T
C221   H223    1.076   .     S
C222   H224    1.070   .     S
C225   C226    1.209   .     T
C225   H227    1.075   .     S
C226   H228    1.071   .     S
C229   C230    1.210   .     T
C229   H231    1.076   .     S
C230   H232    1.070   .     S
C233   C234    1.209   .     T
C233   H235    1.075   .     S
C234   H236    1.070   .     S
