# Supplementary material for: High Working Capacity Acetylene Storage at Ambient Temperature Enabled by a Switching Adsorbent Layered Material
Source: ACS Appl Mater Interfaces. 2021 May 13;13(20):23877–83. doi: 10.1021/acsami.1c06241 (PMC8289182; doi:10.1021/acsami.1c06241)
Supplement: Supplementary file 4 — am1c06241_si_004.cif [file am1c06241_si_004.cif]

data_sql-1-Cu-BF4-6C2H2
_audit_creation_date              2020-07-11
_audit_creation_method            'Materials Studio'
_symmetry_space_group_name_H-M    'P1'
_symmetry_Int_Tables_number       1
_symmetry_cell_setting            triclinic
loop_
_symmetry_equiv_pos_as_xyz
  x,y,z
_cell_length_a                    11.0894
_cell_length_b                    11.1193
_cell_length_c                    14.3930
_cell_angle_alpha                 86.6080
_cell_angle_beta                  75.5130
_cell_angle_gamma                 86.7910
loop_
_atom_site_label
_atom_site_type_symbol
_atom_site_fract_x
_atom_site_fract_y
_atom_site_fract_z
_atom_site_U_iso_or_equiv
_atom_site_adp_type
_atom_site_occupancy
C1_A   C     0.74307   0.77914   0.77729   0.03350  Uiso   1.00
O1_A   C     0.70624   0.82492   0.71065   0.03350  Uiso   1.00
C1_B   C     0.01884   0.32447   0.64883   0.04463  Uiso   1.00
O2_B   C     0.11340   0.37958   0.62443   0.04463  Uiso   1.00
C1_C   C     0.38155   0.29799   0.88708   0.05986  Uiso   1.00
O2_C   C     0.41906   0.28680   0.95912   0.05986  Uiso   1.00
C1_D   C     0.65661   0.28161   0.73111   0.05632  Uiso   1.00
O1_D   C     0.69915   0.19123   0.68975   0.05632  Uiso   1.00
C1_E   C     0.61013   0.69908   1.00726   0.02470  Uiso   1.00
O2_E   C     0.52562   0.71246   0.96803   0.02470  Uiso   1.00
C1_F   C     0.74227   0.49059   0.86645   0.06542  Uiso   1.00
O1_F   C     0.85085   0.47248   0.82644   0.06542  Uiso   1.00
C1_G   C     0.28037   0.55442   0.05254   0.05370  Uiso   1.00
O1_G   C     0.25237   0.61760   0.12085   0.05370  Uiso   1.00
C1_H   C     0.20783   1.16536   0.45860   0.07740  Uiso   1.00
O1_H   C     0.26384   1.21307   0.38369   0.07740  Uiso   1.00
C1_I   C     0.24202   0.90716   0.32971   0.02989  Uiso   0.72
O2_I   C     0.33100   0.85213   0.28196   0.02989  Uiso   0.72
C1_J   C     0.86821   1.03164   0.50159   0.01897  Uiso   0.68
O1_J   C     0.90176   0.96595   0.56112   0.01897  Uiso   0.68
C1_O   C     0.52623   0.26208   0.18782   0.05791  Uiso   0.33
O2_O   C     0.48543   0.36168   0.17031   0.05791  Uiso   0.33
C1_P   C     0.96424   0.35673   0.39111   0.04678  Uiso   0.33
O1_P   C     0.89434   0.40406   0.34613   0.04678  Uiso   0.33
B1     B    -0.11195  -0.02120   0.26826   0.01432  Uiso   1.00
F2     F    -0.02590  -0.05671   0.32090   0.01432  Uiso   1.00
F3     F    -0.20159  -0.10875   0.27616   0.01432  Uiso   1.00
F4     F    -0.04569  -0.00741   0.16870   0.01432  Uiso   1.00
F5     F    -0.17451   0.09105   0.29575   0.01432  Uiso   1.00
B6     B     0.13679   0.02381  -0.27255   0.01432  Uiso   1.00
F7     F     0.06684   0.05739  -0.33924   0.01432  Uiso   1.00
F8     F     0.19744  -0.09008  -0.29208   0.01432  Uiso   1.00
F9     F     0.05421   0.01535  -0.17811   0.01432  Uiso   1.00
F10    F     0.22522   0.11088  -0.27187   0.01432  Uiso   1.00
B11    B     0.40061   0.60721   0.76725   0.01432  Uiso   1.00
F12    F     0.48703   0.55735   0.82157   0.01432  Uiso   1.00
F13    F     0.30970   0.52303   0.76980   0.01432  Uiso   1.00
F14    F     0.46631   0.63273   0.66847   0.01432  Uiso   1.00
F15    F     0.34195   0.71791   0.80838   0.01432  Uiso   1.00
B16    B     0.59622   0.63311   0.23977   0.01432  Uiso   1.00
F17    F     0.65857   0.74004   0.19413   0.01432  Uiso   1.00
F18    F     0.47898   0.62755   0.21375   0.01432  Uiso   1.00
F19    F     0.57226   0.63739   0.34303   0.01432  Uiso   1.00
F20    F     0.67502   0.52767   0.20803   0.01432  Uiso   1.00
Cu21   Cu    0.00000  -0.00000  -0.00000   0.00358  Uiso   1.00
Cu22   Cu    0.50863   0.63913   0.50513   0.00358  Uiso   1.00
C23    C     0.44170   0.00000   0.00000   0.01432  Uiso   1.00
C24    C     0.34937   0.02269   0.08338   0.01432  Uiso   1.00
C25    C     0.40633  -0.02287  -0.08379   0.01432  Uiso   1.00
C26    C     0.22339   0.02225   0.08183   0.01432  Uiso   1.00
C27    C     0.27918  -0.02239  -0.08213   0.01432  Uiso   1.00
N28    N     0.18965  -0.00000  -0.00000   0.01432  Uiso   1.00
C29    C     0.00000   0.43640  -0.00000   0.01432  Uiso   1.00
C30    C    -0.06825   0.37147   0.07786   0.01432  Uiso   1.00
C31    C     0.06633   0.37736  -0.07603   0.01432  Uiso   1.00
C32    C    -0.06698   0.24588   0.07650   0.01432  Uiso   1.00
C33    C     0.06612   0.25190  -0.07587   0.01432  Uiso   1.00
N34    N    -0.00001   0.18882  -0.00000   0.01432  Uiso   1.00
C35    C     0.95091   0.63913   0.50513   0.01432  Uiso   1.00
C36    C     0.86267   0.59268   0.58574   0.01432  Uiso   1.00
C37    C     0.91050   0.68528   0.42517   0.01432  Uiso   1.00
C38    C     0.73619   0.59330   0.58441   0.01432  Uiso   1.00
C39    C     0.78342   0.68451   0.42659   0.01432  Uiso   1.00
N40    N     0.69852   0.63913   0.50513   0.01432  Uiso   1.00
C41    C     0.50863   1.07312   0.50513   0.01432  Uiso   1.00
C42    C     0.54574   1.01414   0.41917   0.01432  Uiso   1.00
C43    C     0.47149   1.00477   0.59116   0.01432  Uiso   1.00
C44    C     0.54487   0.88808   0.42118   0.01432  Uiso   1.00
C45    C     0.47245   0.87911   0.58893   0.01432  Uiso   1.00
N46    N     0.50863   0.82369   0.50513   0.01432  Uiso   1.00
N47    N     0.81951   0.00000  -0.00000   0.01432  Uiso   1.00
C48    C     0.73082  -0.00513   0.08530   0.01432  Uiso   1.00
C49    C     0.78612   0.00532  -0.08516   0.01432  Uiso   1.00
C50    C     0.60412  -0.00520   0.08678   0.01432  Uiso   1.00
C51    C     0.66013   0.00539  -0.08642   0.01432  Uiso   1.00
C52    C     0.56815  -0.00000   0.00000   0.01432  Uiso   1.00
N53    N     0.00000   0.81158  -0.00000   0.01432  Uiso   1.00
C54    C     0.06553   0.75277  -0.07613   0.01432  Uiso   1.00
C55    C    -0.06602   0.74933   0.07660   0.01432  Uiso   1.00
C56    C     0.06627   0.62696  -0.07702   0.01432  Uiso   1.00
C57    C    -0.06757   0.62356   0.07830   0.01432  Uiso   1.00
C58    C     0.00000   0.56294  -0.00000   0.01432  Uiso   1.00
N59    N     1.32992   0.63913   0.50513   0.01432  Uiso   1.00
C60    C     1.29572   0.59525   0.42961   0.01432  Uiso   1.00
C61    C     1.24156   0.68326   0.58074   0.01432  Uiso   1.00
C62    C     1.16964   0.59432   0.42785   0.01432  Uiso   1.00
C63    C     1.11457   0.68423   0.58246   0.01432  Uiso   1.00
C64    C     1.07794   0.63913   0.50513   0.01432  Uiso   1.00
N65    N     0.50863   1.44977   0.50513   0.01432  Uiso   1.00
C66    C     0.57437   1.39096   0.42712   0.01432  Uiso   1.00
C67    C     0.44361   1.38451   0.58261   0.01432  Uiso   1.00
C68    C     0.57564   1.26519   0.42564   0.01432  Uiso   1.00
C69    C     0.44370   1.25845   0.58239   0.01432  Uiso   1.00
C70    C     0.50863   1.19924   0.50513   0.01432  Uiso   1.00
H71    H     0.37498   0.04050   0.14872   0.00000  Uiso   1.00
H72    H     0.47660  -0.04069  -0.14901   0.00000  Uiso   1.00
H73    H     0.15147   0.03973   0.14620   0.00000  Uiso   1.00
H74    H     0.25092  -0.03991  -0.14644   0.00000  Uiso   1.00
H75    H    -0.12245   0.41759   0.13962   0.00000  Uiso   1.00
H76    H     0.12033   0.42694  -0.13784   0.00000  Uiso   1.00
H77    H    -0.12028   0.19436   0.13746   0.00000  Uiso   1.00
H78    H     0.11967   0.20489  -0.13737   0.00000  Uiso   1.00
H79    H     0.89223   0.55678   0.64824   0.00000  Uiso   1.00
H80    H     0.97680   0.72125   0.36281   0.00000  Uiso   1.00
H81    H     0.66835   0.55761   0.64595   0.00000  Uiso   1.00
H82    H     0.74966   0.72206   0.36165   0.00000  Uiso   1.00
H83    H     0.57477   1.06558   0.35194   0.00000  Uiso   1.00
H84    H     0.44243   1.04898   0.65847   0.00000  Uiso   1.00
H85    H     0.57342   0.84131   0.35504   0.00000  Uiso   1.00
H86    H     0.44393   0.82522   0.65499   0.00000  Uiso   1.00
H87    H     0.75829  -0.00918   0.15235   0.00000  Uiso   1.00
H88    H     0.85689   0.00950  -0.15209   0.00000  Uiso   1.00
H89    H     0.53490  -0.00924   0.15454   0.00000  Uiso   1.00
H90    H     0.63422   0.00961  -0.15409   0.00000  Uiso   1.00
H91    H     0.11894   0.80243  -0.13816   0.00000  Uiso   1.00
H92    H    -0.11914   0.79624   0.13829   0.00000  Uiso   1.00
H93    H     0.11967   0.58098  -0.13912   0.00000  Uiso   1.00
H94    H    -0.12143   0.57482   0.14066   0.00000  Uiso   1.00
H95    H     1.36593   0.56046   0.36984   0.00000  Uiso   1.00
H96    H     1.26904   0.71815   0.64048   0.00000  Uiso   1.00
H97    H     1.14420   0.55927   0.36730   0.00000  Uiso   1.00
H98    H     1.04588   0.71947   0.64293   0.00000  Uiso   1.00
H99    H     0.62667   1.44132   0.36502   0.00000  Uiso   1.00
H100   H     0.39102   1.42977   0.64535   0.00000  Uiso   1.00
H101   H     0.62844   1.21983   0.36302   0.00000  Uiso   1.00
H102   H     0.39152   1.20787   0.64440   0.00000  Uiso   1.00
H127   H     0.77007   0.73500   0.83748   0.00000  Uiso   1.00
H128   H     0.67727   0.86455   0.64968   0.00000  Uiso   1.00
H129   H    -0.06506   0.27523   0.67047   0.00000  Uiso   1.00
H130   H     0.19814   0.42660   0.60119   0.00000  Uiso   1.00
H131   H     0.35034   0.31132   0.82255   0.00000  Uiso   1.00
H132   H     0.45268   0.27800   1.02305   0.00000  Uiso   1.00
H133   H     0.61897   0.36073   0.76922   0.00000  Uiso   1.00
H134   H     0.74036   0.11339   0.65079   0.00000  Uiso   1.00
H135   H     0.64625   0.51146   0.90041   0.00000  Uiso   1.00
H136   H     0.94549   0.45244   0.78880   0.00000  Uiso   1.00
H137   H     0.30924   0.49836  -0.00814   0.00000  Uiso   1.00
H138   H     0.23249   0.67571   0.18012   0.00000  Uiso   1.00
H139   H     0.16181   0.95623   0.37001   0.00000  Uiso   1.00
H140   H     0.40668   0.79866   0.24012   0.00000  Uiso   1.00
H141   H     0.84286   1.08775   0.44553   0.00000  Uiso   1.00
H142   H     0.93131   0.91109   0.61553   0.00000  Uiso   1.00
H143   H     0.56417   0.17450   0.20241   0.00000  Uiso   1.00
H144   H     0.45087   0.45122   0.15512   0.00000  Uiso   1.00
H145   H     1.02762   0.31382   0.42972   0.00000  Uiso   1.00
H146   H     0.83117   0.44650   0.30756   0.00000  Uiso   1.00
H147   H     0.68270   0.68645   0.04438   0.00000  Uiso   1.00
H148   H     0.45296   0.72080  -0.06927   0.00000  Uiso   1.00
H149   H     0.15762   0.12322   0.52533   0.00000  Uiso   1.00
H150   H     0.31593   0.25381   0.31735   0.00000  Uiso   1.00
loop_
_geom_bond_atom_site_label_1
_geom_bond_atom_site_label_2
_geom_bond_distance
_geom_bond_site_symmetry_2
_ccdc_geom_bond_type
C1_A   O1_A    1.209   .     T
C1_A   H127    1.070   .     S
O1_A   H128    1.071   .     S
C1_B   O2_B    1.209   .     T
C1_B   H129    1.074   .     S
O2_B   H130    1.070   .     S
C1_C   O2_C    1.208   .     T
C1_C   H131    1.069   .     S
O2_C   H132    1.073   .     S
C1_D   O1_D    1.210   .     T
C1_D   H133    1.073   .     S
O1_D   H134    1.076   .     S
C1_E   O2_E    1.208   .     T
C1_E   H147    1.071   1_556 S
O2_E   H148    1.071   1_556 S
C1_F   O1_F    1.209   .     T
C1_F   H135    1.073   .     S
O1_F   H136    1.072   .     S
C1_G   O1_G    1.209   .     T
C1_G   H137    1.075   .     S
O1_G   H138    1.072   .     S
C1_H   O1_H    1.210   .     T
C1_H   H149    1.077   1_565 S
O1_H   H150    1.074   1_565 S
C1_I   O2_I    1.210   .     T
C1_I   H139    1.072   .     S
O2_I   H140    1.074   .     S
C1_J   O1_J    1.209   .     T
C1_J   H141    1.074   .     S
O1_J   H142    1.069   .     S
C1_O   O2_O    1.209   .     T
C1_O   H143    1.069   .     S
O2_O   H144    1.077   .     S
C1_P   O1_P    1.209   .     T
C1_P   H145    1.076   .     S
O1_P   H146    1.072   .     S
B1     F2      1.387   .     S
B1     F3      1.410   .     S
B1     F4      1.441   .     S
B1     F5      1.421   .     S
B6     F7      1.400   .     S
B6     F8      1.410   .     S
B6     F9      1.438   .     S
B6     F10     1.418   .     S
B11    F12     1.450   .     S
B11    F13     1.406   .     S
B11    F14     1.446   .     S
B11    F15     1.447   .     S
B16    F17     1.448   .     S
B16    F18     1.446   .     S
B16    F19     1.446   .     S
B16    F20     1.448   .     S
Cu21   N28     2.103   .     S
Cu21   N34     2.100   .     S
Cu21   N47     2.002   1_455 S
Cu21   N53     2.095   1_545 S
Cu22   N40     2.106   .     S
Cu22   N46     2.052   .     S
Cu22   N59     1.982   1_455 S
Cu22   N65     2.106   1_545 S
C23    C24     1.394   .     D
C23    C25     1.399   .     S
C23    C52     1.402   .     S
C24    C26     1.403   .     S
C24    H71     1.080   .     S
C25    C27     1.404   .     D
C25    H72     1.080   .     S
C26    N28     1.362   .     D
C26    H73     1.080   .     S
C27    N28     1.366   .     S
C27    H74     1.080   .     S
C29    C30     1.375   .     D
C29    C31     1.341   .     S
C29    C58     1.407   .     S
C30    C32     1.397   .     S
C30    H75     1.080   .     S
C31    C33     1.395   .     D
C31    H76     1.080   .     S
C32    N34     1.337   .     D
C32    H77     1.080   .     S
C33    N34     1.337   .     S
C33    H78     1.080   .     S
C35    C36     1.410   .     D
C35    C37     1.397   .     S
C35    C64     1.409   .     S
C36    C38     1.407   .     S
C36    H79     1.080   .     S
C37    C39     1.405   .     D
C37    H80     1.080   .     S
C38    N40     1.372   .     D
C38    H81     1.080   .     S
C39    N40     1.368   .     S
C39    H82     1.140   .     S
C41    C42     1.393   .     D
C41    C43     1.396   .     S
C41    C70     1.402   .     S
C42    C44     1.401   .     S
C42    H83     1.080   .     S
C43    C45     1.399   .     D
C43    H84     1.080   .     S
C44    N46     1.349   .     D
C44    H85     1.080   .     S
C45    N46     1.347   .     S
C45    H86     1.080   .     S
N47    Cu21    2.002   1_655 S
N47    C48     1.368   .     S
N47    C49     1.363   .     D
C48    C50     1.400   .     D
C48    H87     1.080   .     S
C49    C51     1.402   .     S
C49    H88     1.080   .     S
C50    C52     1.400   .     S
C50    H89     1.080   .     S
C51    C52     1.398   .     D
C51    H90     1.080   .     S
N53    Cu21    2.095   1_565 S
N53    C54     1.338   .     S
N53    C55     1.339   .     D
C54    C56     1.399   .     D
C54    H91     1.080   .     S
C55    C57     1.398   .     S
C55    H92     1.080   .     S
C56    C58     1.354   .     S
C56    H93     1.080   .     S
C57    C58     1.377   .     D
C57    H94     1.080   .     S
N59    Cu22    1.982   1_655 S
N59    C60     1.361   .     D
N59    C61     1.364   .     S
C60    C62     1.405   .     S
C60    H95     1.080   .     S
C61    C63     1.402   .     D
C61    H96     1.080   .     S
C62    C64     1.401   .     D
C62    H97     1.080   .     S
C63    C64     1.404   .     S
C63    H98     1.080   .     S
N65    Cu22    2.106   1_565 S
N65    C66     1.358   .     S
N65    C67     1.360   .     D
C66    C68     1.399   .     D
C66    H99     1.080   .     S
C67    C69     1.402   .     S
C67    H100    1.080   .     S
C68    C70     1.391   .     S
C68    H101    1.080   .     S
C69    C70     1.350   .     D
C69    H102    1.080   .     S
H147   C1_E    1.071   1_554 S
H148   O2_E    1.071   1_554 S
H149   C1_H    1.077   1_545 S
H150   O1_H    1.074   1_545 S
