# Supplementary material for: High Working Capacity Acetylene Storage at Ambient Temperature Enabled by a Switching Adsorbent Layered Material
Source: ACS Appl Mater Interfaces. 2021 May 13;13(20):23877–83. doi: 10.1021/acsami.1c06241 (PMC8289182; doi:10.1021/acsami.1c06241)
Supplement: Supplementary file 5 — am1c06241_si_005.cif [file am1c06241_si_005.cif]

data_sql-1-Cu-BF4-8C2H2
_audit_creation_date              2020-07-15
_audit_creation_method            'Materials Studio'
_symmetry_space_group_name_H-M    'P1'
_symmetry_Int_Tables_number       1
_symmetry_cell_setting            triclinic
loop_
_symmetry_equiv_pos_as_xyz
  x,y,z
_cell_length_a                    20.5706
_cell_length_b                    11.2321
_cell_length_c                    18.4221
_cell_angle_alpha                 90.0000
_cell_angle_beta                  110.2896
_cell_angle_gamma                 90.0000
loop_
_atom_site_label
_atom_site_type_symbol
_atom_site_fract_x
_atom_site_fract_y
_atom_site_fract_z
_atom_site_U_iso_or_equiv
_atom_site_adp_type
_atom_site_occupancy
N1     N     0.84208   0.23463   0.09279   0.00000  Uiso   1.00
N2     N     0.75317   0.43360   0.00933   0.00000  Uiso   1.00
C3     C     0.75089   0.68432   0.00297   0.00000  Uiso   1.00
C4     C     0.96709   0.22756   0.21726   0.00000  Uiso   1.00
C5     C     0.84889   0.20443   0.15852   0.00000  Uiso   1.00
C6     C     0.90994   0.19956   0.22117   0.00000  Uiso   1.00
C7     C     0.82132   0.38865   0.32713   0.00000  Uiso   1.00
C8     C     0.89692   0.25870   0.08821   0.00000  Uiso   1.00
C9     C     0.92539   0.04812   0.39849   0.00000  Uiso   1.00
C10    C     0.95935   0.25710   0.14842   0.00000  Uiso   1.00
C11    C     0.70591   0.49592   0.01447   0.00000  Uiso   1.00
C12    C     0.80056   0.61797   0.99992   0.00000  Uiso   1.00
C13    C     0.80996   0.28284   0.32183   0.00000  Uiso   1.00
C14    C     0.70332   0.61924   0.01172   0.00000  Uiso   1.00
C15    C     0.96503   0.11157   0.44680   0.00000  Uiso   1.00
C16    C     0.79998   0.49510   0.00315   0.00000  Uiso   1.00
C17    C     0.63111   0.61881   0.79549   0.00000  Uiso   1.00
C18    C     0.58710   0.59474   0.82283   0.00000  Uiso   1.00
C19    C     0.54729   0.94336   0.84456   0.00000  Uiso   1.00
C20    C     0.50564   0.90959   0.87292   0.00000  Uiso   1.00
H21    H     0.80437   0.18355   0.16055   0.00000  Uiso   1.00
H22    H     0.91198   0.17271   0.27192   0.00000  Uiso   1.00
H23    H     0.82938   0.48343   0.33051   0.00000  Uiso   1.00
H24    H     0.89046   0.27933   0.03475   0.00000  Uiso   1.00
H25    H     0.88964  -0.01143   0.35862   0.00000  Uiso   1.00
H26    H     0.00093   0.28074   0.14104   0.00000  Uiso   1.00
H27    H     0.66927   0.44573   0.02092   0.00000  Uiso   1.00
H28    H     0.84016   0.65874   0.99462   0.00000  Uiso   1.00
H29    H     0.79922   0.18939   0.31580   0.00000  Uiso   1.00
H30    H     0.66347   0.66147   0.01603   0.00000  Uiso   1.00
H31    H     1.00136   0.16603   0.48998   0.00000  Uiso   1.00
H32    H     0.83772   0.44468   0.99945   0.00000  Uiso   1.00
H33    H     0.66995   0.64066   0.77081   0.00000  Uiso   1.00
H34    H     0.54743   0.57429   0.84636   0.00000  Uiso   1.00
H35    H     0.58340   0.97073   0.81764   0.00000  Uiso   1.00
H36    H     0.46778   0.87600   0.89590   0.00000  Uiso   1.00
F37    F     0.69023   0.36346   0.15032   0.00000  Uiso   1.00
F38    F     0.70004   0.21501   0.07985   0.00000  Uiso   1.00
F39    F     0.68491   0.16579   0.17869   0.00000  Uiso   1.00
F40    F     0.59920   0.24818   0.07395   0.00000  Uiso   1.00
B41    B     0.66848   0.24916   0.12203   0.00000  Uiso   1.00
N42    N     0.34208   0.73463   0.09279   0.00000  Uiso   1.00
N43    N     0.25317   0.93360   0.00933   0.00000  Uiso   1.00
C44    C     0.25089   0.18432   0.00297   0.00000  Uiso   1.00
C45    C     0.46709   0.72756   0.21726   0.00000  Uiso   1.00
C46    C     0.34889   0.70443   0.15852   0.00000  Uiso   1.00
C47    C     0.40994   0.69956   0.22117   0.00000  Uiso   1.00
C48    C     0.32132   0.88865   0.32712   0.00000  Uiso   1.00
C49    C     0.39692   0.75870   0.08821   0.00000  Uiso   1.00
C50    C     0.42538   0.54812   0.39849   0.00000  Uiso   1.00
C51    C     0.45935   0.75710   0.14842   0.00000  Uiso   1.00
C52    C     0.20591   0.99592   0.01447   0.00000  Uiso   1.00
C53    C     0.30056   0.11797   0.99992   0.00000  Uiso   1.00
C54    C     0.30995   0.78283   0.32182   0.00000  Uiso   1.00
C55    C     0.20332   0.11924   0.01172   0.00000  Uiso   1.00
C56    C     0.46501   0.61162   0.44680   0.00000  Uiso   1.00
C57    C     0.29998   0.99510   0.00315   0.00000  Uiso   1.00
C58    C     0.13110   0.11883   0.79548   0.00000  Uiso   1.00
C59    C     0.08711   0.09476   0.82285   0.00000  Uiso   1.00
C60    C     0.04728   0.44338   0.84456   0.00000  Uiso   1.00
C61    C     0.00562   0.40960   0.87294   0.00000  Uiso   1.00
H62    H     0.30437   0.68355   0.16055   0.00000  Uiso   1.00
H63    H     0.41198   0.67271   0.27192   0.00000  Uiso   1.00
H64    H     0.32936   0.98343   0.33050   0.00000  Uiso   1.00
H65    H     0.39046   0.77933   0.03475   0.00000  Uiso   1.00
H66    H     0.38964   0.48856   0.35863   0.00000  Uiso   1.00
H67    H     0.50093   0.78074   0.14104   0.00000  Uiso   1.00
H68    H     0.16927   0.94573   0.02092   0.00000  Uiso   1.00
H69    H     0.34016   0.15874   0.99462   0.00000  Uiso   1.00
H70    H     0.29922   0.68938   0.31580   0.00000  Uiso   1.00
H71    H     0.16347   0.16147   0.01603   0.00000  Uiso   1.00
H72    H     0.50132   0.66610   0.48997   0.00000  Uiso   1.00
H73    H     0.33772   0.94468   0.99945   0.00000  Uiso   1.00
H74    H     0.16996   0.14072   0.77083   0.00000  Uiso   1.00
H75    H     0.04742   0.07429   0.84634   0.00000  Uiso   1.00
H76    H     0.08338   0.47074   0.81765   0.00000  Uiso   1.00
H77    H    -0.03223   0.37602   0.89592   0.00000  Uiso   1.00
F78    F     0.19023   0.86346   0.15032   0.00000  Uiso   1.00
F79    F     0.20004   0.71501   0.07985   0.00000  Uiso   1.00
F80    F     0.18491   0.66579   0.17869   0.00000  Uiso   1.00
F81    F     0.09920   0.74818   0.07395   0.00000  Uiso   1.00
B82    B     0.16848   0.74916   0.12203   0.00000  Uiso   1.00
N83    N     0.15792   0.23463   0.40721   0.00000  Uiso   1.00
N84    N     0.24683   0.43360   0.49067   0.00000  Uiso   1.00
C85    C     0.24911   0.68432   0.49703   0.00000  Uiso   1.00
C86    C     0.03291   0.22756   0.28274   0.00000  Uiso   1.00
C87    C     0.15111   0.20443   0.34148   0.00000  Uiso   1.00
C88    C     0.09006   0.19956   0.27883   0.00000  Uiso   1.00
C89    C     0.17867   0.38864   0.17287   0.00000  Uiso   1.00
C90    C     0.10308   0.25870   0.41179   0.00000  Uiso   1.00
C91    C     0.07460   0.04810   0.10152   0.00000  Uiso   1.00
C92    C     0.04065   0.25710   0.35158   0.00000  Uiso   1.00
C93    C     0.29409   0.49592   0.48553   0.00000  Uiso   1.00
C94    C     0.19944   0.61797   0.50008   0.00000  Uiso   1.00
C95    C     0.19006   0.28284   0.17818   0.00000  Uiso   1.00
C96    C     0.29668   0.61924   0.48828   0.00000  Uiso   1.00
C97    C     0.03497   0.11155   0.05321   0.00000  Uiso   1.00
C98    C     0.20002   0.49510   0.49685   0.00000  Uiso   1.00
C99    C     0.36889   0.61884   0.70453   0.00000  Uiso   1.00
C100   C     0.41289   0.59475   0.67714   0.00000  Uiso   1.00
C101   C     0.45271   0.94337   0.65544   0.00000  Uiso   1.00
C102   C     0.49436   0.90959   0.62708   0.00000  Uiso   1.00
H103   H     0.19563   0.18355   0.33945   0.00000  Uiso   1.00
H104   H     0.08802   0.17271   0.22808   0.00000  Uiso   1.00
H105   H     0.17064   0.48343   0.16950   0.00000  Uiso   1.00
H106   H     0.10954   0.27933   0.46525   0.00000  Uiso   1.00
H107   H     0.11037  -0.01143   0.14139   0.00000  Uiso   1.00
H108   H     0.99907   0.28074   0.35896   0.00000  Uiso   1.00
H109   H     0.33073   0.44573   0.47908   0.00000  Uiso   1.00
H110   H     0.15984   0.65874   0.50538   0.00000  Uiso   1.00
H111   H     0.20078   0.18938   0.18420   0.00000  Uiso   1.00
H112   H     0.33653   0.66147   0.48397   0.00000  Uiso   1.00
H113   H    -0.00138   0.16598   0.01003   0.00000  Uiso   1.00
H114   H     0.16228   0.44468   0.50055   0.00000  Uiso   1.00
H115   H     0.33003   0.64073   0.72916   0.00000  Uiso   1.00
H116   H     0.45257   0.57429   0.65365   0.00000  Uiso   1.00
H117   H     0.41660   0.97074   0.68236   0.00000  Uiso   1.00
H118   H     0.53222   0.87600   0.60410   0.00000  Uiso   1.00
F119   F     0.30977   0.36346   0.34968   0.00000  Uiso   1.00
F120   F     0.29996   0.21501   0.42015   0.00000  Uiso   1.00
F121   F     0.31509   0.16579   0.32131   0.00000  Uiso   1.00
F122   F     0.40080   0.24818   0.42605   0.00000  Uiso   1.00
B123   B     0.33152   0.24916   0.37797   0.00000  Uiso   1.00
N124   N     0.65792   0.73463   0.40721   0.00000  Uiso   1.00
N125   N     0.74683   0.93360   0.49067   0.00000  Uiso   1.00
C126   C     0.74911   0.18432   0.49703   0.00000  Uiso   1.00
C127   C     0.53291   0.72756   0.28274   0.00000  Uiso   1.00
C128   C     0.65111   0.70443   0.34148   0.00000  Uiso   1.00
C129   C     0.59006   0.69956   0.27883   0.00000  Uiso   1.00
C130   C     0.67869   0.88865   0.17288   0.00000  Uiso   1.00
C131   C     0.60308   0.75870   0.41179   0.00000  Uiso   1.00
C132   C     0.57461   0.54810   0.10153   0.00000  Uiso   1.00
C133   C     0.54065   0.75710   0.35158   0.00000  Uiso   1.00
C134   C     0.79409   0.99592   0.48553   0.00000  Uiso   1.00
C135   C     0.69944   0.11797   0.50008   0.00000  Uiso   1.00
C136   C     0.69003   0.78283   0.17817   0.00000  Uiso   1.00
C137   C     0.79668   0.11924   0.48828   0.00000  Uiso   1.00
C138   C     0.53496   0.61157   0.05320   0.00000  Uiso   1.00
C139   C     0.70002   0.99510   0.49685   0.00000  Uiso   1.00
C140   C     0.86889   0.11882   0.70452   0.00000  Uiso   1.00
C141   C     0.91290   0.09474   0.67716   0.00000  Uiso   1.00
C142   C     0.95271   0.44336   0.65546   0.00000  Uiso   1.00
C143   C     0.99437   0.40959   0.62709   0.00000  Uiso   1.00
H144   H     0.69563   0.68355   0.33945   0.00000  Uiso   1.00
H145   H     0.58802   0.67271   0.22808   0.00000  Uiso   1.00
H146   H     0.67062   0.98343   0.16950   0.00000  Uiso   1.00
H147   H     0.60954   0.77933   0.46525   0.00000  Uiso   1.00
H148   H     0.61037   0.48858   0.14139   0.00000  Uiso   1.00
H149   H     0.49907   0.78074   0.35896   0.00000  Uiso   1.00
H150   H     0.83073   0.94573   0.47908   0.00000  Uiso   1.00
H151   H     0.65984   0.15874   0.50538   0.00000  Uiso   1.00
H152   H     0.70079   0.68939   0.18420   0.00000  Uiso   1.00
H153   H     0.83653   0.16147   0.48397   0.00000  Uiso   1.00
H154   H     0.49863   0.66599   0.01003   0.00000  Uiso   1.00
H155   H     0.66228   0.94468   0.50055   0.00000  Uiso   1.00
H156   H     0.83005   0.14065   0.72919   0.00000  Uiso   1.00
H157   H     0.95258   0.07430   0.65365   0.00000  Uiso   1.00
H158   H     0.91660   0.47074   0.68236   0.00000  Uiso   1.00
H159   H     1.03223   0.37599   0.60413   0.00000  Uiso   1.00
F160   F     0.80977   0.86346   0.34968   0.00000  Uiso   1.00
F161   F     0.79996   0.71501   0.42015   0.00000  Uiso   1.00
F162   F     0.81509   0.66579   0.32131   0.00000  Uiso   1.00
F163   F     0.90080   0.74818   0.42605   0.00000  Uiso   1.00
B164   B     0.83152   0.74916   0.37797   0.00000  Uiso   1.00
N165   N     0.15792   0.76537   0.90721   0.00000  Uiso   1.00
N166   N     0.24683   0.56640   0.99067   0.00000  Uiso   1.00
C167   C     0.24911   0.31568   0.99703   0.00000  Uiso   1.00
C168   C     0.03291   0.77244   0.78274   0.00000  Uiso   1.00
C169   C     0.15111   0.79557   0.84148   0.00000  Uiso   1.00
C170   C     0.09006   0.80044   0.77883   0.00000  Uiso   1.00
C171   C     0.17868   0.61135   0.67288   0.00000  Uiso   1.00
C172   C     0.10308   0.74130   0.91179   0.00000  Uiso   1.00
C173   C     0.07462   0.95188   0.60151   0.00000  Uiso   1.00
C174   C     0.04065   0.74290   0.85158   0.00000  Uiso   1.00
C175   C     0.29409   0.50408   0.98553   0.00000  Uiso   1.00
C176   C     0.19944   0.38203   0.00008   0.00000  Uiso   1.00
C177   C     0.19005   0.71717   0.67818   0.00000  Uiso   1.00
C178   C     0.29668   0.38076   0.98828   0.00000  Uiso   1.00
C179   C     0.03499   0.88838   0.55320   0.00000  Uiso   1.00
C180   C     0.20002   0.50490   0.99685   0.00000  Uiso   1.00
C181   C     0.36890   0.38117   0.20452   0.00000  Uiso   1.00
C182   C     0.41289   0.40524   0.17715   0.00000  Uiso   1.00
C183   C     0.45272   0.05662   0.15544   0.00000  Uiso   1.00
C184   C     0.49438   0.09040   0.12706   0.00000  Uiso   1.00
H185   H     0.19563   0.81645   0.83945   0.00000  Uiso   1.00
H186   H     0.08802   0.82729   0.72808   0.00000  Uiso   1.00
H187   H     0.17064   0.51657   0.66950   0.00000  Uiso   1.00
H188   H     0.10954   0.72067   0.96525   0.00000  Uiso   1.00
H189   H     0.11036   1.01144   0.64137   0.00000  Uiso   1.00
H190   H     0.99907   0.71926   0.85896   0.00000  Uiso   1.00
H191   H     0.33073   0.55427   0.97908   0.00000  Uiso   1.00
H192   H     0.15984   0.34126   0.00538   0.00000  Uiso   1.00
H193   H     0.20078   0.81062   0.68420   0.00000  Uiso   1.00
H194   H     0.33653   0.33853   0.98397   0.00000  Uiso   1.00
H195   H    -0.00132   0.83390   0.51003   0.00000  Uiso   1.00
H196   H     0.16228   0.55532   0.00055   0.00000  Uiso   1.00
H197   H     0.33004   0.35928   0.22917   0.00000  Uiso   1.00
H198   H     0.45258   0.42571   0.15366   0.00000  Uiso   1.00
H199   H     0.41662   0.02926   0.18235   0.00000  Uiso   1.00
H200   H     0.53223   0.12398   0.10408   0.00000  Uiso   1.00
F201   F     0.30977   0.63654   0.84968   0.00000  Uiso   1.00
F202   F     0.29996   0.78499   0.92015   0.00000  Uiso   1.00
F203   F     0.31509   0.83421   0.82131   0.00000  Uiso   1.00
F204   F     0.40080   0.75182   0.92605   0.00000  Uiso   1.00
B205   B     0.33152   0.75084   0.87797   0.00000  Uiso   1.00
N206   N     0.65792   0.26537   0.90721   0.00000  Uiso   1.00
N207   N     0.74683   0.06640   0.99067   0.00000  Uiso   1.00
C208   C     0.74911   0.81568   0.99703   0.00000  Uiso   1.00
C209   C     0.53291   0.27244   0.78274   0.00000  Uiso   1.00
C210   C     0.65111   0.29557   0.84148   0.00000  Uiso   1.00
C211   C     0.59006   0.30044   0.77883   0.00000  Uiso   1.00
C212   C     0.67868   0.11135   0.67287   0.00000  Uiso   1.00
C213   C     0.60308   0.24130   0.91179   0.00000  Uiso   1.00
C214   C     0.57461   0.45188   0.60151   0.00000  Uiso   1.00
C215   C     0.54065   0.24290   0.85158   0.00000  Uiso   1.00
C216   C     0.79409   0.00408   0.98553   0.00000  Uiso   1.00
C217   C     0.69944   0.88203   0.00008   0.00000  Uiso   1.00
C218   C     0.69004   0.21716   0.67817   0.00000  Uiso   1.00
C219   C     0.79668   0.88076   0.98828   0.00000  Uiso   1.00
C220   C     0.53497   0.38843   0.55320   0.00000  Uiso   1.00
C221   C     0.70002   0.00490   0.99685   0.00000  Uiso   1.00
C222   C     0.86889   0.88119   0.20451   0.00000  Uiso   1.00
C223   C     0.91290   0.90526   0.17717   0.00000  Uiso   1.00
C224   C     0.95271   0.55664   0.15544   0.00000  Uiso   1.00
C225   C     0.99436   0.59041   0.12708   0.00000  Uiso   1.00
H226   H     0.69563   0.31645   0.83945   0.00000  Uiso   1.00
H227   H     0.58802   0.32729   0.72808   0.00000  Uiso   1.00
H228   H     0.67062   0.01657   0.66949   0.00000  Uiso   1.00
H229   H     0.60954   0.22067   0.96525   0.00000  Uiso   1.00
H230   H     0.61036   0.51143   0.64138   0.00000  Uiso   1.00
H231   H     0.49907   0.21926   0.85896   0.00000  Uiso   1.00
H232   H     0.83073   0.05427   0.97908   0.00000  Uiso   1.00
H233   H     0.65984   0.84126   0.00538   0.00000  Uiso   1.00
H234   H     0.70078   0.31061   0.68420   0.00000  Uiso   1.00
H235   H     0.83653   0.83853   0.98397   0.00000  Uiso   1.00
H236   H     0.49864   0.33397   0.51002   0.00000  Uiso   1.00
H237   H     0.66228   0.05532   0.00055   0.00000  Uiso   1.00
H238   H     0.83005   0.85934   0.22919   0.00000  Uiso   1.00
H239   H     0.95257   0.92571   0.15364   0.00000  Uiso   1.00
H240   H     0.91660   0.52927   0.18236   0.00000  Uiso   1.00
H241   H     1.03222   0.62400   0.10410   0.00000  Uiso   1.00
F242   F     0.80977   0.13654   0.84968   0.00000  Uiso   1.00
F243   F     0.79996   0.28499   0.92015   0.00000  Uiso   1.00
F244   F     0.81509   0.33421   0.82131   0.00000  Uiso   1.00
F245   F     0.90080   0.25182   0.92605   0.00000  Uiso   1.00
B246   B     0.83152   0.25084   0.87797   0.00000  Uiso   1.00
N247   N     0.84208   0.76537   0.59279   0.00000  Uiso   1.00
N248   N     0.75317   0.56640   0.50933   0.00000  Uiso   1.00
C249   C     0.75089   0.31568   0.50297   0.00000  Uiso   1.00
C250   C     0.96709   0.77244   0.71726   0.00000  Uiso   1.00
C251   C     0.84889   0.79557   0.65852   0.00000  Uiso   1.00
C252   C     0.90994   0.80044   0.72117   0.00000  Uiso   1.00
C253   C     0.82131   0.61135   0.82712   0.00000  Uiso   1.00
C254   C     0.89692   0.74130   0.58821   0.00000  Uiso   1.00
C255   C     0.92539   0.95189   0.89847   0.00000  Uiso   1.00
C256   C     0.95935   0.74290   0.64842   0.00000  Uiso   1.00
C257   C     0.70591   0.50408   0.51447   0.00000  Uiso   1.00
C258   C     0.80056   0.38203   0.49992   0.00000  Uiso   1.00
C259   C     0.80997   0.71717   0.82183   0.00000  Uiso   1.00
C260   C     0.70332   0.38076   0.51172   0.00000  Uiso   1.00
C261   C     0.96504   0.88843   0.94680   0.00000  Uiso   1.00
C262   C     0.79998   0.50490   0.50315   0.00000  Uiso   1.00
C263   C     0.63111   0.38118   0.29548   0.00000  Uiso   1.00
C264   C     0.58710   0.40526   0.32284   0.00000  Uiso   1.00
C265   C     0.54729   0.05664   0.34454   0.00000  Uiso   1.00
C266   C     0.50563   0.09041   0.37291   0.00000  Uiso   1.00
H267   H     0.80437   0.81645   0.66055   0.00000  Uiso   1.00
H268   H     0.91198   0.82729   0.77192   0.00000  Uiso   1.00
H269   H     0.82938   0.51657   0.83050   0.00000  Uiso   1.00
H270   H     0.89046   0.72067   0.53475   0.00000  Uiso   1.00
H271   H     0.88963   1.01142   0.85861   0.00000  Uiso   1.00
H272   H     0.00093   0.71926   0.64104   0.00000  Uiso   1.00
H273   H     0.66927   0.55427   0.52092   0.00000  Uiso   1.00
H274   H     0.84016   0.34126   0.49462   0.00000  Uiso   1.00
H275   H     0.79921   0.81061   0.81580   0.00000  Uiso   1.00
H276   H     0.66347   0.33853   0.51603   0.00000  Uiso   1.00
H277   H     1.00137   0.83401   0.98997   0.00000  Uiso   1.00
H278   H     0.83772   0.55532   0.49945   0.00000  Uiso   1.00
H279   H     0.66995   0.35935   0.27081   0.00000  Uiso   1.00
H280   H     0.54742   0.42570   0.34635   0.00000  Uiso   1.00
H281   H     0.58340   0.02926   0.31764   0.00000  Uiso   1.00
H282   H     0.46777   0.12401   0.39587   0.00000  Uiso   1.00
F283   F     0.69023   0.63654   0.65032   0.00000  Uiso   1.00
F284   F     0.70004   0.78499   0.57985   0.00000  Uiso   1.00
F285   F     0.68491   0.83421   0.67869   0.00000  Uiso   1.00
F286   F     0.59920   0.75182   0.57395   0.00000  Uiso   1.00
B287   B     0.66848   0.75084   0.62203   0.00000  Uiso   1.00
N288   N     0.34208   0.26537   0.59279   0.00000  Uiso   1.00
N289   N     0.25317   0.06640   0.50933   0.00000  Uiso   1.00
C290   C     0.25089   0.81568   0.50297   0.00000  Uiso   1.00
C291   C     0.46709   0.27244   0.71726   0.00000  Uiso   1.00
C292   C     0.34889   0.29557   0.65852   0.00000  Uiso   1.00
C293   C     0.40994   0.30044   0.72117   0.00000  Uiso   1.00
C294   C     0.32133   0.11136   0.82713   0.00000  Uiso   1.00
C295   C     0.39692   0.24130   0.58821   0.00000  Uiso   1.00
C296   C     0.42540   0.45190   0.89848   0.00000  Uiso   1.00
C297   C     0.45935   0.24290   0.64842   0.00000  Uiso   1.00
C298   C     0.20591   0.00408   0.51447   0.00000  Uiso   1.00
C299   C     0.30056   0.88203   0.49992   0.00000  Uiso   1.00
C300   C     0.30994   0.21716   0.82182   0.00000  Uiso   1.00
C301   C     0.20332   0.88076   0.51172   0.00000  Uiso   1.00
C302   C     0.46503   0.38845   0.94679   0.00000  Uiso   1.00
C303   C     0.29998   0.00490   0.50315   0.00000  Uiso   1.00
C304   C     0.13111   0.88116   0.29547   0.00000  Uiso   1.00
C305   C     0.08711   0.90525   0.32286   0.00000  Uiso   1.00
C306   C     0.04729   0.55663   0.34456   0.00000  Uiso   1.00
C307   C     0.00564   0.59041   0.37292   0.00000  Uiso   1.00
H308   H     0.30437   0.31645   0.66055   0.00000  Uiso   1.00
H309   H     0.41198   0.32729   0.77192   0.00000  Uiso   1.00
H310   H     0.32936   0.01657   0.83050   0.00000  Uiso   1.00
H311   H     0.39046   0.22067   0.53475   0.00000  Uiso   1.00
H312   H     0.38963   0.51143   0.85861   0.00000  Uiso   1.00
H313   H     0.50093   0.21926   0.64104   0.00000  Uiso   1.00
H314   H     0.16927   0.05427   0.52092   0.00000  Uiso   1.00
H315   H     0.34016   0.84126   0.49462   0.00000  Uiso   1.00
H316   H     0.29922   0.31062   0.81580   0.00000  Uiso   1.00
H317   H     0.16347   0.83853   0.51603   0.00000  Uiso   1.00
H318   H     0.50138   0.33402   0.98997   0.00000  Uiso   1.00
H319   H     0.33772   0.05532   0.49945   0.00000  Uiso   1.00
H320   H     0.16997   0.85927   0.27084   0.00000  Uiso   1.00
H321   H     0.04743   0.92571   0.34635   0.00000  Uiso   1.00
H322   H     0.08340   0.52926   0.31764   0.00000  Uiso   1.00
H323   H    -0.03222   0.62400   0.39590   0.00000  Uiso   1.00
F324   F     0.19023   0.13654   0.65032   0.00000  Uiso   1.00
F325   F     0.20004   0.28499   0.57985   0.00000  Uiso   1.00
F326   F     0.18491   0.33421   0.67869   0.00000  Uiso   1.00
F327   F     0.09920   0.25182   0.57395   0.00000  Uiso   1.00
B328   B     0.16848   0.25084   0.62203   0.00000  Uiso   1.00
Cu329  Cu    0.75000   0.25000  -0.00000   0.00000  Uiso   1.00
Cu330  Cu    0.25000   0.25000   0.50000   0.00000  Uiso   1.00
Cu331  Cu    0.25000   0.75000  -0.00000   0.00000  Uiso   1.00
Cu332  Cu    0.75000   0.75000   0.50000   0.00000  Uiso   1.00
loop_
_geom_bond_atom_site_label_1
_geom_bond_atom_site_label_2
_geom_bond_distance
_geom_bond_site_symmetry_2
_ccdc_geom_bond_type
N1     C5      1.218   .     S
N1     C8      1.191   .     D
N1     Cu329   2.072   .     S
N2     C11     1.228   .     S
N2     C16     1.222   .     D
N2     Cu329   2.069   .     S
C3     C208    1.479   1_554 S
C3     C12     1.282   1_554 D
C3     C14     1.276   .     S
C4     C86     1.468   1_655 S
C4     C6      1.243   .     S
C4     C10     1.266   .     D
C5     C6      1.381   .     D
C5     H21     0.959   .     S
C6     H22     0.969   .     S
C7     C13     1.209   .     T
C7     H23     1.076   .     S
C8     C10     1.375   .     S
C8     H24     0.975   .     S
C9     C15     1.209   .     T
C9     H25     1.074   .     S
C10    H26     0.949   1_655 S
C11    C14     1.386   .     D
C11    H27     0.981   .     S
C12    C3      1.282   1_556 D
C12    C16     1.382   1_556 S
C12    H28     0.968   .     S
C13    H29     1.070   .     S
C14    H30     0.974   .     S
C15    H31     1.074   .     S
C16    C12     1.382   1_554 S
C16    H32     0.982   1_554 S
C17    C18     1.209   .     T
C17    H33     1.076   .     S
C18    H34     1.073   .     S
C19    C20     1.209   .     T
C19    H35     1.071   .     S
C20    H36     1.075   .     S
H26    C10     0.949   1_455 S
H32    C16     0.982   1_556 S
F37    B41     1.399   .     S
F38    B41     1.234   .     S
F38    Cu329   2.103   .     S
F39    B41     1.355   .     S
F40    B41     1.393   .     S
N42    C46     1.218   .     S
N42    C49     1.191   .     D
N42    Cu331   2.072   .     S
N43    C52     1.228   .     S
N43    C57     1.222   .     D
N43    Cu331   2.069   .     S
C44    C167    1.479   1_554 S
C44    C53     1.282   1_554 D
C44    C55     1.276   .     S
C45    C127    1.468   .     S
C45    C47     1.243   .     S
C45    C51     1.266   .     D
C46    C47     1.381   .     D
C46    H62     0.959   .     S
C47    H63     0.969   .     S
C48    C54     1.209   .     T
C48    H64     1.076   .     S
C49    C51     1.375   .     S
C49    H65     0.975   .     S
C50    C56     1.209   .     T
C50    H66     1.074   .     S
C51    H67     0.949   .     S
C52    C55     1.386   1_565 D
C52    H68     0.981   .     S
C53    C44     1.282   1_556 D
C53    C57     1.382   1_546 S
C53    H69     0.968   .     S
C54    H70     1.070   .     S
C55    C52     1.386   1_545 D
C55    H71     0.974   .     S
C56    H72     1.074   .     S
C57    C53     1.382   1_564 S
C57    H73     0.982   1_554 S
C58    C59     1.209   .     T
C58    H74     1.076   .     S
C59    H75     1.073   .     S
C60    C61     1.209   .     T
C60    H76     1.071   .     S
C61    H77     1.075   .     S
H73    C57     0.982   1_556 S
F78    B82     1.399   .     S
F79    B82     1.234   .     S
F79    Cu331   2.103   .     S
F80    B82     1.355   .     S
F81    B82     1.393   .     S
N83    C87     1.218   .     S
N83    C90     1.191   .     D
N83    Cu330   2.072   .     S
N84    C93     1.228   .     S
N84    C98     1.222   .     D
N84    Cu330   2.069   .     S
C85    C290    1.479   .     S
C85    C94     1.282   .     D
C85    C96     1.276   .     S
C86    C4      1.468   1_455 S
C86    C88     1.243   .     S
C86    C92     1.266   .     D
C87    C88     1.381   .     D
C87    H103    0.959   .     S
C88    H104    0.969   .     S
C89    C95     1.209   .     T
C89    H105    1.076   .     S
C90    C92     1.375   .     S
C90    H106    0.975   .     S
C91    C97     1.209   .     T
C91    H107    1.074   .     S
C92    H108    0.949   1_455 S
C93    C96     1.386   .     D
C93    H109    0.981   .     S
C94    C98     1.382   .     S
C94    H110    0.968   .     S
C95    H111    1.070   .     S
C96    H112    0.974   .     S
C97    H113    1.074   .     S
C98    H114    0.982   .     S
C99    C100    1.210   .     T
C99    H115    1.076   .     S
C100   H116    1.073   .     S
C101   C102    1.209   .     T
C101   H117    1.071   .     S
C102   H118    1.075   .     S
H108   C92     0.949   1_655 S
F119   B123    1.399   .     S
F120   B123    1.234   .     S
F120   Cu330   2.103   .     S
F121   B123    1.355   .     S
F122   B123    1.393   .     S
N124   C128    1.218   .     S
N124   C131    1.191   .     D
N124   Cu332   2.072   .     S
N125   C134    1.228   .     S
N125   C139    1.222   .     D
N125   Cu332   2.069   .     S
C126   C249    1.479   .     S
C126   C135    1.282   .     D
C126   C137    1.276   .     S
C127   C129    1.243   .     S
C127   C133    1.266   .     D
C128   C129    1.381   .     D
C128   H144    0.959   .     S
C129   H145    0.969   .     S
C130   C136    1.209   .     T
C130   H146    1.076   .     S
C131   C133    1.375   .     S
C131   H147    0.975   .     S
C132   C138    1.209   .     T
C132   H148    1.074   .     S
C133   H149    0.949   .     S
C134   C137    1.386   1_565 D
C134   H150    0.981   .     S
C135   C139    1.382   1_545 S
C135   H151    0.968   .     S
C136   H152    1.070   .     S
C137   C134    1.386   1_545 D
C137   H153    0.974   .     S
C138   H154    1.074   .     S
C139   C135    1.382   1_565 S
C139   H155    0.982   .     S
C140   C141    1.210   .     T
C140   H156    1.076   .     S
C141   H157    1.073   .     S
C142   C143    1.209   .     T
C142   H158    1.071   .     S
C143   H159    1.075   .     S
F160   B164    1.399   .     S
F161   B164    1.234   .     S
F161   Cu332   2.103   .     S
F162   B164    1.355   .     S
F163   B164    1.393   .     S
N165   C169    1.218   .     S
N165   C172    1.191   .     D
N165   Cu331   2.072   1_556 S
N166   C175    1.228   .     S
N166   C180    1.222   .     D
N166   Cu331   2.069   1_556 S
C167   C44     1.479   1_556 S
C167   C176    1.282   1_556 D
C167   C178    1.276   .     S
C168   C250    1.468   1_455 S
C168   C170    1.243   .     S
C168   C174    1.266   .     D
C169   C170    1.381   .     D
C169   H185    0.959   .     S
C170   H186    0.969   .     S
C171   C177    1.209   .     T
C171   H187    1.076   .     S
C172   C174    1.375   .     S
C172   H188    0.975   .     S
C173   C179    1.209   .     T
C173   H189    1.074   .     S
C174   H190    0.949   1_455 S
C175   C178    1.386   .     D
C175   H191    0.981   .     S
C176   C167    1.282   1_554 D
C176   C180    1.382   1_554 S
C176   H192    0.968   .     S
C177   H193    1.070   .     S
C178   H194    0.974   .     S
C179   H195    1.074   .     S
C180   C176    1.382   1_556 S
C180   H196    0.982   1_556 S
C181   C182    1.209   .     T
C181   H197    1.076   .     S
C182   H198    1.073   .     S
C183   C184    1.209   .     T
C183   H199    1.071   .     S
C184   H200    1.075   .     S
H190   C174    0.949   1_655 S
H196   C180    0.982   1_554 S
F201   B205    1.399   .     S
F202   B205    1.234   .     S
F202   Cu331   2.103   1_556 S
F203   B205    1.355   .     S
F204   B205    1.393   .     S
N206   C210    1.218   .     S
N206   C213    1.191   .     D
N206   Cu329   2.072   1_556 S
N207   C216    1.228   .     S
N207   C221    1.222   .     D
N207   Cu329   2.069   1_556 S
C208   C3      1.479   1_556 S
C208   C217    1.282   1_556 D
C208   C219    1.276   .     S
C209   C291    1.468   .     S
C209   C211    1.243   .     S
C209   C215    1.266   .     D
C210   C211    1.381   .     D
C210   H226    0.959   .     S
C211   H227    0.969   .     S
C212   C218    1.209   .     T
C212   H228    1.076   .     S
C213   C215    1.375   .     S
C213   H229    0.975   .     S
C214   C220    1.209   .     T
C214   H230    1.074   .     S
C215   H231    0.949   .     S
C216   C219    1.386   1_545 D
C216   H232    0.981   .     S
C217   C208    1.282   1_554 D
C217   C221    1.382   1_564 S
C217   H233    0.968   .     S
C218   H234    1.070   .     S
C219   C216    1.386   1_565 D
C219   H235    0.974   .     S
C220   H236    1.074   .     S
C221   C217    1.382   1_546 S
C221   H237    0.982   1_556 S
C222   C223    1.209   .     T
C222   H238    1.076   .     S
C223   H239    1.073   .     S
C224   C225    1.209   .     T
C224   H240    1.071   .     S
C225   H241    1.075   .     S
H237   C221    0.982   1_554 S
F242   B246    1.399   .     S
F243   B246    1.234   .     S
F243   Cu329   2.103   1_556 S
F244   B246    1.355   .     S
F245   B246    1.393   .     S
N247   C251    1.218   .     S
N247   C254    1.191   .     D
N247   Cu332   2.072   .     S
N248   C257    1.228   .     S
N248   C262    1.222   .     D
N248   Cu332   2.069   .     S
C249   C258    1.282   .     D
C249   C260    1.276   .     S
C250   C168    1.468   1_655 S
C250   C252    1.243   .     S
C250   C256    1.266   .     D
C251   C252    1.381   .     D
C251   H267    0.959   .     S
C252   H268    0.969   .     S
C253   C259    1.209   .     T
C253   H269    1.076   .     S
C254   C256    1.375   .     S
C254   H270    0.975   .     S
C255   C261    1.209   .     T
C255   H271    1.074   .     S
C256   H272    0.949   1_655 S
C257   C260    1.386   .     D
C257   H273    0.981   .     S
C258   C262    1.382   .     S
C258   H274    0.968   .     S
C259   H275    1.070   .     S
C260   H276    0.974   .     S
C261   H277    1.074   .     S
C262   H278    0.982   .     S
C263   C264    1.210   .     T
C263   H279    1.076   .     S
C264   H280    1.073   .     S
C265   C266    1.209   .     T
C265   H281    1.071   .     S
C266   H282    1.075   .     S
H272   C256    0.949   1_455 S
F283   B287    1.399   .     S
F284   B287    1.234   .     S
F284   Cu332   2.103   .     S
F285   B287    1.355   .     S
F286   B287    1.393   .     S
N288   C292    1.218   .     S
N288   C295    1.191   .     D
N288   Cu330   2.072   .     S
N289   C298    1.228   .     S
N289   C303    1.222   .     D
N289   Cu330   2.069   .     S
C290   C299    1.282   .     D
C290   C301    1.276   .     S
C291   C293    1.243   .     S
C291   C297    1.266   .     D
C292   C293    1.381   .     D
C292   H308    0.959   .     S
C293   H309    0.969   .     S
C294   C300    1.209   .     T
C294   H310    1.076   .     S
C295   C297    1.375   .     S
C295   H311    0.975   .     S
C296   C302    1.209   .     T
C296   H312    1.074   .     S
C297   H313    0.949   .     S
C298   C301    1.386   1_545 D
C298   H314    0.981   .     S
C299   C303    1.382   1_565 S
C299   H315    0.968   .     S
C300   H316    1.070   .     S
C301   C298    1.386   1_565 D
C301   H317    0.974   .     S
C302   H318    1.074   .     S
C303   C299    1.382   1_545 S
C303   H319    0.982   .     S
C304   C305    1.210   .     T
C304   H320    1.076   .     S
C305   H321    1.073   .     S
C306   C307    1.209   .     T
C306   H322    1.071   .     S
C307   H323    1.075   .     S
F324   B328    1.399   .     S
F325   B328    1.234   .     S
F325   Cu330   2.103   .     S
F326   B328    1.355   .     S
F327   B328    1.393   .     S
Cu329  N207    2.069   1_554 S
Cu329  N206    2.072   1_554 S
Cu329  F243    2.103   1_554 S
Cu331  N166    2.069   1_554 S
Cu331  N165    2.072   1_554 S
Cu331  F202    2.103   1_554 S
